# Supplementary material for: Dermal wound transcriptomic responses to Infection with Pseudomonas aeruginosa versus Klebsiella pneumoniae in a rabbit ear wound model
Source: BMC Clin Pathol. 2014 May 2;14:20. doi: 10.1186/1472-6890-14-20 (PMC4101837; doi:10.1186/1472-6890-14-20)
Supplement: Additional file 1 — List of gene probes and associated normalized log2 fold-changes and adjusted p- values. [file 1472-6890-14-20-S1.xls]

## Sheet: Supplemental_File_A
Gene ID	K04	K06	K12	P04	P06	P12	K04.p.adj	K06.p.adj	K12.p.adj	P04.p.adj	P06.p.adj	P12.p.adj	Annotation
ENSOCUT00000003709	0.059	-0.163	-1.191	-1.243	0.087	-0.543	0.960926	0.892472	0.001352	0.000316	0.999938	0.186803	WW domain binding protein 5 [Source:HGNC Symbol;Acc:30084]
ENSOCUT00000008133	0.033	-0.013	-0.011	-0.037	0.014	0.01	0.702006	0.971923	0.973109	0.466218	0.999938	0.955331	SH3 and multiple ankyrin repeat domains 2 [Source:HGNC Symbol;Acc:14295]
ENSOCUT00000005833	0.105	-0.22	-0.3	-0.528	0.294	-0.435	0.854268	0.668533	0.432171	0.031128	0.789303	0.133893	gb|nbc01c11.y1 Rabbit trigeminal nerve. Unnormalized (nbc) Oryctolagus cuniculus cDNA clone nbc01c11 5', mRNA sequence [EB372553]
ENSOCUT00000013923	0.083	0.042	-0.002	-0.044	0.009	-0.047	0.5911	0.909049	0.999833	0.698187	0.999938	0.831419	OTU domain containing 7B [Source:HGNC Symbol;Acc:16683]
ENSOCUT00000004402	0.096	0	0.016	-0.022	0.02	-0.002	0.343507	0.999328	0.977984	0.811076	0.999938	0.998037	neurogenin 1 [Source:HGNC Symbol;Acc:7764]
ENSOCUT00000001345	0.027	0.003	-0.019	-0.021	0.02	-0.027	0.71382	0.997743	0.893656	0.66197	0.999938	0.72036	cathepsin G [Source:HGNC Symbol;Acc:2532]
ENSOCUT00000003482	0.006	0.007	-0.01	-0.001	0.021	0.005	0.911319	0.940055	0.858877	0.97351	0.794694	0.927587	Unknown
ENSOCUT00000003318	0.033	-0.002	0.009	0.013	0.038	-0.015	0.231664	0.997743	0.921575	0.60567	0.464072	0.698237	zinc finger protein 215 [Source:HGNC Symbol;Acc:13007]
ENSOCUT00000010936	0.026	-0.021	0.023	-0.066	0.072	-0.053	0.745274	0.880626	0.859962	0.112382	0.499401	0.336668	Unknown
ENSOCUT00000000478	0.007	0.007	-0.028	0.031	0.019	-0.043	0.925999	0.980583	0.552728	0.276409	0.968603	0.183669	gb|Rabbit fibroblast growth factor mRNA, partial cds [L12034]
ENSOCUT00000010240	0.018	-0.007	-0.032	-0.008	0.071	-0.038	0.834129	0.992417	0.711008	0.874942	0.456138	0.515184	gb|O.cuniculus (OCCDNA32) mRNA for embryonic [Z34887]
LIPH	0.15	0.033	0.226	0.166	0.152	-0.085	0.310301	0.966884	0.080835	0.131155	0.676811	0.657162	ref|Oryctolagus cuniculus lipase, member H (LIPH), mRNA [NM_001082106]
SULT1C2	0.028	0.011	-0.012	-0.019	0.003	-0.03	0.728013	0.979651	0.967396	0.712243	0.999938	0.708545	ref|Oryctolagus cuniculus sulfotransferase (SULT1C2), mRNA [NM_001082711]
EB380111	-0.008	0.015	0.001	0.104	0.025	-0.011	0.947588	0.923981	0.999833	0.005669	0.976993	0.92727	gb|nbc51f08.x1 Rabbit trigeminal nerve. Unnormalized (nbc) Oryctolagus cuniculus cDNA clone nbc51f08 3', mRNA sequence [EB380111]
ENSOCUT00000014985	-0.006	0.025	-0.591	-0.079	0.083	-0.452	0.990995	0.986965	1.6e-05	0.561563	0.972413	0.000793	growth factor receptor-bound protein 10 [Source:HGNC Symbol;Acc:4564]
AY171767	0.025	-0.009	-0.008	-0.017	0.048	-0.04	0.631752	0.97272	0.970562	0.640641	0.617972	0.330476	gb|Oryctolagus cuniculus clone mp075VL antibody variable domain mRNA, partial cds [AY171767]
ENSOCUT00000013319	-0.119	-0.203	-0.235	-0.75	0.298	0.035	0.704187	0.495445	0.337972	2.8e-05	0.488987	0.95819	Unknown
ENSOCUT00000015983	-0.009	-0.322	0.203	-0.627	0.046	-0.422	0.989245	0.145717	0.37595	8.8e-05	0.999938	0.013326	Unknown
DN891163	0.003	0.007	0.005	0.009	0.012	0.005	0.947471	0.897186	0.964427	0.617264	0.952344	0.914158	gb|nag40h01.x1 Rabbit eye minus lens and cornea. Unnormalized (nag) Oryctolagus cuniculus cDNA clone nag40h01 3', mRNA sequence [DN891163]
ENSOCUT00000007697	-0.101	-0.073	0.186	-0.232	0.047	-0.13	0.628852	0.844178	0.275061	0.061277	0.999938	0.47348	ATG4 autophagy related 4 homolog C (S. cerevisiae) [Source:HGNC Symbol;Acc:16040]
ENSOCUT00000016987	1.562	-0.243	-0.991	-0.444	1.659	-0.517	0.122993	0.968936	0.441157	0.650454	0.356341	0.759976	gb|nag36c11.x1 Rabbit eye minus lens and cornea. Unnormalized (nag) Oryctolagus cuniculus cDNA clone nag36c11 3', mRNA sequence [DN890666]
ENSOCUT00000006681	0.011	-0.081	-0.24	-1.051	0.2	-0.234	0.992657	0.971411	0.675589	0.000216	0.966759	0.617122	ATP synthase, H+ transporting, mitochondrial Fo complex, subunit F6 [Source:HGNC Symbol;Acc:847]
ENSOCUT00000005757	0.668	-0.108	-0.274	-0.529	1.295	-0.179	0.400997	0.990262	0.891811	0.374908	0.191366	0.920056	phosphoglycerate dehydrogenase [Source:HGNC Symbol;Acc:8923]
DN885580	0.158	-0.185	-0.386	-0.283	0.154	-0.276	0.635802	0.640131	0.104628	0.154989	0.945198	0.270483	gb|naf30f09.y1 Rabbit eye cornea. Unnormalized (naf) Oryctolagus cuniculus cDNA clone naf30f09 5', mRNA sequence [DN885580]
ENSOCUT00000004623	1.652	0.209	-0.141	2.599	0.859	0.011	7e-06	0.763765	0.891811	0	0.037683	0.997044	anterior pharynx defective 1 homolog B (C. elegans) [Source:HGNC Symbol;Acc:24080]
X04610	0.369	0.066	0.609	0.674	0.485	-0.042	0.233421	0.972585	0.021995	0.004232	0.337955	0.967731	gb|Rabbit mRNA for NADPH-cytochrome P-450 reductase (NADPH; ferricytochrome oxidoreductase; EC 1.6.2.4) [X04610]
ENSOCUT00000010289	0.285	0.357	-0.294	0.171	0.388	-0.465	0.608759	0.567022	0.666992	0.668705	0.804393	0.280363	DDB1 and CUL4 associated factor 5 [Source:HGNC Symbol;Acc:20224]
ENSOCUT00000003671	0.031	0.01	-0.01	0.001	0.039	-0.029	0.461752	0.950694	0.951577	0.972481	0.680956	0.480383	Unknown
ENSOCUT00000014702	0.404	-0.013	-0.256	0.144	0.473	-0.296	0.179079	0.997743	0.527201	0.601296	0.370555	0.352534	fibronectin type III domain containing 3A [Source:HGNC Symbol;Acc:20296]
ENSOCUT00000004572	0.298	-0.023	-0.12	0.02	0.325	-0.14	0.05146	0.991535	0.636323	0.911049	0.135431	0.456374	ATP-binding cassette, sub-family F (GCN20), member 3 [Source:HGNC Symbol;Acc:72]
DN883346	0.025	-0.021	0.041	-0.003	0.018	0.01	0.809528	0.915505	0.702268	0.964557	0.999938	0.9561	gb|naf14c07.x1 Rabbit eye cornea. Unnormalized (naf) Oryctolagus cuniculus cDNA clone naf14c07 3', mRNA sequence [DN883346]
ENSOCUT00000011515	0.031	0.011	-0.004	0.003	0.034	-0.004	0.24866	0.858567	0.982684	0.914788	0.558315	0.968725	adenylate kinase 7 [Source:HGNC Symbol;Acc:20091]
EB376170	0.123	-0.013	-0.161	-0.063	0.263	-0.241	0.730609	0.997743	0.683853	0.791671	0.677707	0.336668	gb|nbc25c09.y1 Rabbit trigeminal nerve. Unnormalized (nbc) Oryctolagus cuniculus cDNA clone nbc25c09 5', mRNA sequence [EB376170]
ENSOCUT00000001808	0.215	0.031	-0.551	-0.421	0.411	-0.438	0.454571	0.993945	0.010179	0.029112	0.29667	0.044384	tyrosylprotein sulfotransferase 2 [Source:HGNC Symbol;Acc:12021]
ENSOCUT00000007587	0.564	0.299	-0.128	0.014	0.075	0.082	0.042711	0.46218	0.87358	0.969136	0.999938	0.911314	tetratricopeptide repeat domain 39A [Source:HGNC Symbol;Acc:18657]
DN889305	1.197	0.826	-0.132	2.026	1.278	-0.085	0.007545	0.143193	0.952026	3e-06	0.020142	0.955259	gb|nag23d07.y1 Rabbit eye minus lens and cornea. Unnormalized (nag) Oryctolagus cuniculus cDNA clone nag23d07 5', mRNA sequence [DN889305]
ENSOCUT00000004739	0.012	-0.01	-0.015	0.022	-0.009	0.01	0.725882	0.86703	0.716769	0.266514	0.999938	0.816848	homeobox C6 [Source:HGNC Symbol;Acc:5128]
ENSOCUT00000001503	0.015	-0.005	0.017	0.056	-0.075	-0.029	0.958913	0.997743	0.981804	0.560653	0.90344	0.910474	pleckstrin homology domain containing, family A (phosphoinositide binding specific) member 4 [Source:HGNC Symbol;Acc:14339]
ENSOCUT00000013096	-0.102	-0.012	0.067	-0.36	-0.028	0.054	0.657117	0.997743	0.885285	0.005885	0.999938	0.878812	chromosome 14 open reading frame 93 [Source:HGNC Symbol;Acc:20162]
EC622495	0.011	-0.007	0	0.048	0.006	-0.009	0.87785	0.981278	0.999833	0.086822	0.999938	0.9201	gb|038-038_G06_g6_050.ab1 Rabbit heart cDNA library Oryctolagus cuniculus cDNA, mRNA sequence [EC622495]
ENSOCUT00000002509	0.059	-0.008	0.06	0.019	0.003	0.009	0.384057	0.992516	0.397964	0.753303	0.999938	0.961125	Unknown
AF438159	0.082	0.063	0.09	0.142	-0.089	0.047	0.719388	0.880626	0.758972	0.265267	0.963472	0.895603	gb|Oryctolagus cuniculus heparin sulphate N-deacetylase [AF438159]
ENSOCUT00000000955	0.065	-0.024	-0.024	0.043	-0.005	-0.05	0.050324	0.71394	0.688936	0.139013	0.999938	0.139369	Unknown
DN889758	0.012	-0.016	0.008	0.015	-0.007	-0.024	0.888063	0.891925	0.974415	0.712243	0.999938	0.696864	gb|nag28a09.x1 Rabbit eye minus lens and cornea. Unnormalized (nag) Oryctolagus cuniculus cDNA clone nag28a09 3', mRNA sequence [DN889758]
EB380318	0.303	0.09	0.189	0.301	0.09	0.244	0.052782	0.797512	0.317881	0.022928	0.975824	0.116472	gb|nbc39f02.x1 Rabbit trigeminal nerve. Unnormalized (nbc) Oryctolagus cuniculus cDNA clone nbc39f02 3', mRNA sequence [EB380318]
ENSOCUT00000004651	0.014	-0.011	-0.009	0.065	-0.002	-0.01	0.752902	0.897783	0.93144	0.003946	0.999938	0.875431	Unknown
ENSOCUT00000016659	0.464	0.084	-0.001	0.777	0.099	-0.098	0.03132	0.905464	0.999833	6.4e-05	0.99931	0.820899	embigin [Source:HGNC Symbol;Acc:30465]
EB376207	0.069	0.073	0.006	0.06	-0.01	-0.078	0.769193	0.827819	0.999762	0.66992	0.999938	0.741529	gb|nbc25e09.y1 Rabbit trigeminal nerve. Unnormalized (nbc) Oryctolagus cuniculus cDNA clone nbc25e09 5', mRNA sequence [EB376207]
DN886711	0.022	-0.014	0.033	0.036	0.032	0.111	0.864565	0.979651	0.832071	0.561409	0.993794	0.07259	gb|naf38g05.y1 Rabbit eye cornea. Unnormalized (naf) Oryctolagus cuniculus cDNA clone naf38g05 5', mRNA sequence [DN886711]
ENSOCUT00000013641	0.114	0.018	0.067	0.108	-0.023	0.116	0.665872	0.996738	0.911305	0.522815	0.999938	0.663886	gb|Oryctolagus cuniculus LRP5 mRNA for Lipoprotein Receptor Related Protein 5, partial cds [AB017499]
ENSOCUT00000011453	0.371	-0.228	0.378	0.04	0.187	0.551	0.221714	0.620877	0.221096	0.897735	0.937195	0.034633	Unknown
ENSOCUT00000017970	-0.033	-0.011	-0.019	-0.043	-0.024	-0.095	0.630448	0.971987	0.899608	0.322683	0.993833	0.037993	piggyBac transposable element derived 1 [Source:HGNC Symbol;Acc:19398]
ENSOCUT00000010596	-0.011	0.006	-0.002	-0.002	-0.014	-0.013	0.886529	0.988433	0.999762	0.964846	0.999938	0.870422	Calsequestrin-2 [Source:UniProtKB/Swiss-Prot;Acc:P31235]
ENSOCUT00000001652	-0.099	-0.083	-0.319	-0.866	-0.07	-0.506	0.866012	0.954692	0.380536	0.000471	0.999938	0.068273	cyclin B2 [Source:HGNC Symbol;Acc:1580]
ENSOCUT00000001319	0.195	0.171	-0.079	0	-0.004	-0.222	0.354071	0.521115	0.878098	0.998074	0.999938	0.238253	splicing regulatory glutamine/lysine-rich protein 1 [Source:HGNC Symbol;Acc:17882]
DN884296	0.065	0.081	0.054	0.004	0.07	0.047	0.395394	0.329605	0.572925	0.963923	0.731412	0.58944	gb|naf21c12.x1 Rabbit eye cornea. Unnormalized (naf) Oryctolagus cuniculus cDNA clone naf21c12 3', mRNA sequence [DN884296]
ENSOCUT00000001054	0.013	0.589	0.115	0.098	0.09	-0.117	0.994135	0.402027	0.970562	0.866552	0.999938	0.937934	AT rich interactive domain 4A (RBP1-like) [Source:HGNC Symbol;Acc:9885]
ENSOCUT00000007532	-0.051	-0.087	-0.249	-0.072	-0.017	-0.267	0.87526	0.81197	0.134438	0.65001	0.999938	0.083041	PRP39 pre-mRNA processing factor 39 homolog (S. cerevisiae) [Source:HGNC Symbol;Acc:20314]
DN887886	0.069	0.046	-0.276	0.004	-0.057	-0.383	0.777429	0.9394	0.049699	0.980979	0.999938	0.004584	gb|nag09b05.x1 Rabbit eye minus lens and cornea. Unnormalized (nag) Oryctolagus cuniculus cDNA clone nag09b05 3', mRNA sequence [DN887886]
ENSOCUT00000005400	0.045	-0.001	0.013	0.093	0.026	0.033	0.399689	0.997902	0.9496	0.012256	0.972413	0.58891	Unknown
ENSOCUT00000015277	0.036	0.001	-0.086	0.036	-0.002	-0.083	0.742138	0.997909	0.273862	0.589564	0.999938	0.245493	collagen, type XIV, alpha 1 [Source:HGNC Symbol;Acc:2191]
ENSOCUT00000011047	0	0.045	0.054	0.069	-0.027	0.167	0.998959	0.774513	0.68776	0.304302	0.999938	0.0172	gb|af._E04_a_023.ab1 Rabbit heart cDNA library Oryctolagus cuniculus cDNA, mRNA sequence [EC620644]
ENSOCUT00000005718	0.175	0.067	0.066	0.258	0.09	0.023	0.112698	0.755032	0.766299	0.004226	0.874416	0.943284	solute carrier family 28 (sodium-coupled nucleoside transporter), member 3 [Source:HGNC Symbol;Acc:16484]
ENSOCUT00000017239	0.052	-0.165	0.453	-0.437	0.186	0.101	0.931106	0.712507	0.050901	0.027917	0.896659	0.830734	2-oxoglutarate and iron-dependent oxygenase domain containing 1 [Source:HGNC Symbol;Acc:25585]
ENSOCUT00000003566	0.018	0	0.007	0.006	0.012	-0.005	0.383252	0.997902	0.912499	0.754157	0.931931	0.89986	Unknown
ENSOCUT00000013791	-0.016	0.001	0.098	-0.008	0.003	0.058	0.934435	0.997909	0.259466	0.93092	0.999938	0.564721	insulin induced gene 1 [Source:HGNC Symbol;Acc:6083]
ENSOCUT00000010925	0.189	0.043	-0.169	-1.164	0.198	-0.048	0.630743	0.990815	0.764313	4e-06	0.918379	0.957578	small nuclear ribonucleoprotein polypeptide F [Source:HGNC Symbol;Acc:11162]
DN886383	0.069	0.322	0.238	0.125	0.086	0.047	0.831704	0.115023	0.216679	0.432703	0.9913	0.919615	gb|naf36d06.x1 Rabbit eye cornea. Unnormalized (naf) Oryctolagus cuniculus cDNA clone naf36d06 3', mRNA sequence [DN886383]
EB376299	0.05	0.014	-0.01	-0.014	0.058	-0.009	0.061025	0.83253	0.904598	0.588167	0.123179	0.889499	gb|nbc26b09.x1 Rabbit trigeminal nerve. Unnormalized (nbc) Oryctolagus cuniculus cDNA clone nbc26b09 3', mRNA sequence [EB376299]
EB377731	0.113	-0.136	-0.268	-0.172	0.089	-0.365	0.503531	0.471777	0.033122	0.124709	0.936819	0.002962	gb|nbc36a06.y1 Rabbit trigeminal nerve. Unnormalized (nbc) Oryctolagus cuniculus cDNA clone nbc36a06 5', mRNA sequence [EB377731]
D38121	0.011	-0.006	-0.053	0.023	0.011	0.018	0.899918	0.991235	0.215048	0.528765	0.999938	0.802015	gb|Oryctolagus cuniculus mRNA for T-cell receptor delta chain V5, partial cds [D38121]
ENSOCUT00000017255	0.733	0.059	-1.225	-0.036	0.854	-0.583	0.14602	0.994908	0.006025	0.951283	0.30404	0.256648	chromosome 11 open reading frame 48 [Source:HGNC Symbol;Acc:28351]
DN890449	0.006	0.005	-0.011	0.011	0.02	-0.016	0.845442	0.958515	0.738662	0.506993	0.683097	0.451676	gb|nag34c09.y1 Rabbit eye minus lens and cornea. Unnormalized (nag) Oryctolagus cuniculus cDNA clone nag34c09 5', mRNA sequence [DN890449]
ENSOCUT00000001875	0.036	-0.02	-0.007	0.006	-0.019	-0.012	0.348633	0.768205	0.974415	0.879932	0.974779	0.876119	tetraspanin 12 [Source:HGNC Symbol;Acc:21641]
ENSOCUT00000003035	0.006	-0.007	-0.043	-0.004	0.036	-0.076	0.906301	0.949105	0.080477	0.896639	0.486886	0.000956	tocopherol (alpha) transfer protein [Source:HGNC Symbol;Acc:12404]
ENSOCUT00000008542	-0.124	0.006	-0.006	0.022	0.002	0.091	0.616629	0.997743	0.999762	0.913187	0.999938	0.77039	Unknown
ENSOCUT00000017545	0.354	0.276	-0.083	-0.425	0.214	-0.038	0.236056	0.485452	0.941433	0.063322	0.893019	0.971037	twisted gastrulation homolog 1 (Drosophila) [Source:HGNC Symbol;Acc:12429]
ENSOCUT00000010655	0.262	-0.068	-0.369	0.724	0.042	-0.39	0.0836	0.869885	0.008054	0	0.999938	0.005467	Rho GTPase activating protein 24 [Source:HGNC Symbol;Acc:25361]
ENSOCUT00000002449	0.083	-0.004	-0.025	-0.046	0.095	-0.052	0.469285	0.997743	0.956554	0.601952	0.76321	0.725595	glutamate receptor, metabotropic 4 [Source:HGNC Symbol;Acc:4596]
ENSOCUT00000004172	0.018	0.004	-0.001	-0.003	0.019	0.007	0.423947	0.979651	0.999177	0.872027	0.77778	0.844335	cerebellin 2 precursor [Source:HGNC Symbol;Acc:1544]
ENSOCUT00000007358	0.014	0.011	-0.001	0.019	0	-0.001	0.650316	0.818363	0.999276	0.32892	0.999938	0.991467	glutamate receptor, metabotropic 3 [Source:HGNC Symbol;Acc:4595]
AF245499	0.041	0.048	0.019	-0.008	-0.045	-0.013	0.813547	0.842634	0.975764	0.941777	0.996635	0.973964	gb|Oryctolagus cuniculus anti-human A33 immunoglobulin heavy chain domain mRNA, partial cds [AF245499]
ENSOCUT00000014618	-0.042	-0.165	-0.112	-0.4	-0.021	-0.109	0.848824	0.252515	0.461451	6.1e-05	0.999938	0.41568	mutS homolog 6 (E. coli) [Source:HGNC Symbol;Acc:7329]
ENSOCUT00000002871	0.012	0.003	0	0.021	-0.007	0	0.819243	0.994908	0.999833	0.445056	0.999938	0.998582	deoxynucleotidyltransferase, terminal [Source:HGNC Symbol;Acc:2983]
EB372788	0.07	-0.008	-0.007	-0.028	0.097	-0.026	0.405447	0.994908	0.997255	0.699437	0.549291	0.86518	gb|nbc02g11.x1 Rabbit trigeminal nerve. Unnormalized (nbc) Oryctolagus cuniculus cDNA clone nbc02g11 3', mRNA sequence [EB372788]
ENSOCUT00000011378	0.02	-0.01	-0.029	-0.01	0.032	-0.029	0.623597	0.922532	0.447363	0.725587	0.727757	0.383568	Unknown
DN884792	0.344	-0.115	-0.279	-0.186	0.233	-0.386	0.183281	0.855302	0.342631	0.395751	0.812039	0.101563	gb|naf25b08.y1 Rabbit eye cornea. Unnormalized (naf) Oryctolagus cuniculus cDNA clone naf25b08 5', mRNA sequence [DN884792]
TSP29FA	0.676	0.166	-1.073	-0.062	0.851	-0.694	0.258945	0.942463	0.037852	0.920466	0.429391	0.211747	ref|Oryctolagus cuniculus ME491/CD63 antigen (TSP29FA), mRNA [NM_001082199]
EB375074	0.095	-0.023	-0.385	-0.167	-0.027	-0.407	0.577594	0.986827	0.000889	0.117805	0.999938	0.00064	gb|nbc18a07.y1 Rabbit trigeminal nerve. Unnormalized (nbc) Oryctolagus cuniculus cDNA clone nbc18a07 5', mRNA sequence [EB375074]
ENSOCUT00000000896	0.049	-0.078	-0.084	-0.162	0.153	-0.137	0.790957	0.681374	0.625762	0.069432	0.508259	0.214488	tetratricopeptide repeat domain 33 [Source:HGNC Symbol;Acc:29959]
ENSOCUT00000011756	0.078	-0.015	-0.051	0	0.065	-0.034	0.076355	0.924951	0.330525	0.997019	0.480427	0.555693	dipeptidyl-peptidase 8 [Source:HGNC Symbol;Acc:16490]
ENSOCUT00000006846	0.303	0.062	0.259	0.439	0.119	0.134	0.213545	0.957774	0.33645	0.018282	0.983364	0.700655	charged multivesicular body protein 4C [Source:HGNC Symbol;Acc:30599]
DN882827	0.018	0.023	-0.023	0.112	0.001	-0.019	0.836344	0.841421	0.844504	0.004064	0.999938	0.846182	gb|naf10d04.x1 Rabbit eye cornea. Unnormalized (naf) Oryctolagus cuniculus cDNA clone naf10d04 3', mRNA sequence [DN882827]
ENSOCUT00000009277	0.074	0.003	-0.015	0.012	0.036	0.01	0.059844	0.997743	0.904598	0.782574	0.848677	0.923259	Rho family GTPase 2 [Source:HGNC Symbol;Acc:18315]
DN885909	0.008	0.001	0.017	0.037	-0.001	0.022	0.869027	0.997743	0.6994	0.06301	0.999938	0.428987	gb|naf33b04.x1 Rabbit eye cornea. Unnormalized (naf) Oryctolagus cuniculus cDNA clone naf33b04 3', mRNA sequence [DN885909]
ENSOCUT00000001986	0.044	0	0.002	0.014	0.018	-0.019	0.408718	0.999737	0.999762	0.77495	0.999938	0.825484	complement component 1, q subcomponent-like 3 [Source:HGNC Symbol;Acc:19359]
ENSOCUT00000011326	0.916	-0.124	-0.374	-0.028	0.456	0.018	0.094904	0.973298	0.7061	0.966787	0.86901	0.997044	tetraspanin 13 [Source:HGNC Symbol;Acc:21643]
DN881850	0.012	0.013	-0.006	0.012	-0.015	-0.021	0.830755	0.884104	0.97528	0.709281	0.993833	0.647644	gb|naf03e06.x1 Rabbit eye cornea. Unnormalized (naf) Oryctolagus cuniculus cDNA clone naf03e06 3', mRNA sequence [DN881850]
ENSOCUT00000015830	-0.004	0.049	0.035	0.02	0.137	0.003	0.979372	0.456576	0.65621	0.668564	0.008477	0.992066	2'-5'-oligoadenylate synthetase 2, 69/71kDa [Source:HGNC Symbol;Acc:8087]
EB376993	0.378	-0.088	-0.038	0.181	0.134	0.029	0.313419	0.960947	0.993916	0.564667	0.999938	0.986928	gb|nbc31a04.y1 Rabbit trigeminal nerve. Unnormalized (nbc) Oryctolagus cuniculus cDNA clone nbc31a04 5', mRNA sequence [EB376993]
ENSOCUT00000001439	0.013	-0.004	-0.004	0.044	-0.005	0.006	0.647677	0.971923	0.973995	0.005645	0.999938	0.889867	Unknown
ENSOCUT00000004701	0.228	-0.005	0.114	0.175	0.076	0.12	0.41419	0.997743	0.844504	0.402673	0.999938	0.76451	sex comb on midleg homolog 1 (Drosophila) [Source:HGNC Symbol;Acc:19003]
ENSOCUT00000014339	0.013	0.001	0.02	0.004	0.005	-0.012	0.738289	0.997743	0.582607	0.872699	0.999938	0.788343	Unknown
ENSOCUT00000005339	0.175	-0.109	0.544	0.141	-0.14	0.031	0.667275	0.897091	0.041238	0.600463	0.988426	0.98073	Apolipoprotein B [Source:UniProtKB/Swiss-Prot;Acc:P17165]
LOC100008742	0.034	-0.024	0.026	0.045	-0.062	0.054	0.656678	0.871696	0.841901	0.33658	0.677707	0.367187	gb|Oryctolagus cuniculus inducible nitric oxide synthase NOS2 mRNA, partial cds [AF200351]
AGTR1A	-0.149	-0.033	-0.212	-0.215	-0.007	-0.222	0.017722	0.838032	0.000468	0.000145	0.999938	0.000382	ref|Oryctolagus cuniculus AT1 angiotensin II receptor (AGTR1A), mRNA [NM_001082324]
ENSOCUT00000000186	0.373	0.035	0.058	0.183	0.036	0.04	0.015575	0.977662	0.920791	0.187847	0.999938	0.928493	RNA binding motif protein 27 [Source:HGNC Symbol;Acc:29243]
ENSOCUT00000002987	-0.004	-0.002	-0.014	-0.02	-0.008	-0.017	0.952471	0.997743	0.83312	0.412615	0.999938	0.668147	Unknown
EB376541	-0.005	-0.004	-0.001	0.04	-0.015	-0.068	0.961903	0.997106	0.999785	0.211253	0.999938	0.055561	gb|nbc27h02.x1 Rabbit trigeminal nerve. Unnormalized (nbc) Oryctolagus cuniculus cDNA clone nbc27h02 3', mRNA sequence [EB376541]
ENSOCUT00000011420	0.187	0.091	-0.653	0.058	0.074	-0.76	0.868311	0.990262	0.332231	0.930468	0.999938	0.180633	striatin, calmodulin binding protein 3 [Source:HGNC Symbol;Acc:15720]
ENSOCUT00000016000	0.02	-0.127	-0.22	-0.365	-0.036	-0.263	0.990048	0.955252	0.845965	0.365488	0.999938	0.715188	pyrophosphatase (inorganic) 1 [Source:HGNC Symbol;Acc:9226]
M21267	0.022	-0.059	0.12	0.055	-0.087	-0.001	0.930032	0.780399	0.310207	0.570488	0.861143	0.998582	gb|Rabbit Ig H-chain V-region (allotype VHa1) mRNA (V-D-J), clone RVH137 [M21267]
ENSOCUT00000009409	0.589	-0.057	-0.209	0.073	0.207	-0.058	0.225396	0.994019	0.859962	0.883821	0.996635	0.973723	gb|408-408_A08_a8_055.ab1 Rabbit heart cDNA library Oryctolagus cuniculus cDNA, mRNA sequence [EC623733]
ENSOCUT00000006335	0.143	-0.012	-0.148	-0.364	-0.082	-0.275	0.825886	0.997743	0.889502	0.234527	0.999938	0.554595	Unknown
ENSOCUT00000011418	-0.067	-0.003	-0.015	0.026	-0.014	-0.01	0.535458	0.997743	0.977208	0.768709	0.999938	0.979288	Unknown
ENSOCUT00000002783	0.602	0.304	0.065	0.051	-0.224	0.243	0.240534	0.739195	0.9881	0.925199	0.993833	0.763752	methylenetetrahydrofolate dehydrogenase (NADP+ dependent) 1-like [Source:HGNC Symbol;Acc:21055]
ASIP	0.331	0.617	-0.803	-0.648	0.548	-1.637	0.793662	0.60378	0.374925	0.315575	0.903259	0.015089	ref|Oryctolagus cuniculus agouti signaling protein (ASIP), mRNA [NM_001122939]
ENSOCUT00000013514	1.256	0.761	-0.248	0.187	0.268	-0.19	0.461121	0.801555	0.978067	0.90412	0.999938	0.970993	NADH dehydrogenase (ubiquinone) Fe-S protein 2, 49kDa (NADH-coenzyme Q reductase) [Source:HGNC Symbol;Acc:7708]
ENSOCUT00000003117	-0.009	-0.003	-0.015	0.02	0.001	-0.033	0.88695	0.997523	0.830617	0.468514	0.999938	0.2977	Unknown
EB380137	-0.026	-0.022	0.018	-0.065	0.008	-0.033	0.684439	0.837311	0.888265	0.073766	0.999938	0.57223	gb|nbc51h02.x1 Rabbit trigeminal nerve. Unnormalized (nbc) Oryctolagus cuniculus cDNA clone nbc51h02 3', mRNA sequence [EB380137]
ENSOCUT00000005374	-0.145	0.001	0.226	-0.274	-0.005	-0.052	0.486042	0.998149	0.214666	0.046162	0.999938	0.89667	eukaryotic translation initiation factor 3, subunit J [Source:HGNC Symbol;Acc:3270]
ENSOCUT00000016329	0.529	0.218	0.239	-0.016	0.164	0.162	0.505834	0.920183	0.906187	0.983751	0.999938	0.924052	chromosome 14 open reading frame 1 [Source:HGNC Symbol;Acc:1187]
ENSOCUT00000000866	0.066	0.036	0.017	0.048	-0.078	-0.039	0.695379	0.933146	0.985587	0.667792	0.922556	0.876119	arylsulfatase E (chondrodysplasia punctata 1) [Source:HGNC Symbol;Acc:719]
ENSOCUT00000008241	-0.127	-0.263	-0.341	-0.849	-0.043	-0.528	0.691017	0.347912	0.116505	7e-06	0.999938	0.007069	MAD2 mitotic arrest deficient-like 1 (yeast) [Source:HGNC Symbol;Acc:6763]
EB377371	0.55	0.013	-0.145	0.178	0.184	-0.289	0.024246	0.997743	0.79162	0.450756	0.91644	0.297018	gb|nbc33e12.y1 Rabbit trigeminal nerve. Unnormalized (nbc) Oryctolagus cuniculus cDNA clone nbc33e12 5', mRNA sequence [EB377371]
ENSOCUT00000007078	0.029	-0.001	0	0.028	-0.019	0	0.282331	0.997743	0.999833	0.180895	0.89434	0.998582	Unknown
ENSOCUT00000001051	0.005	0.17	0.163	-0.072	0.092	0.086	0.99501	0.663651	0.67318	0.760972	0.999938	0.855842	regulator of G-protein signaling 20 [Source:HGNC Symbol;Acc:14600]
EB374010	-0.242	0.126	-0.31	-0.592	0.327	0.206	0.817358	0.977208	0.816802	0.237211	0.975803	0.873644	gb|nbc10f09.y1 Rabbit trigeminal nerve. Unnormalized (nbc) Oryctolagus cuniculus cDNA clone nbc10f09 5', mRNA sequence [EB374010]
ENSOCUT00000008433	0.315	0.021	0.067	-0.012	0.129	0.093	0.151788	0.996738	0.936959	0.96155	0.962099	0.818807	Unknown
ENSOCUT00000003439	0.029	0.007	0.002	0.014	0.006	-0.014	0.344199	0.956536	0.999177	0.586802	0.999938	0.755272	ribosomal protein L7 [Source:HGNC Symbol;Acc:10363]
ENSOCUT00000017670	0.146	-0.037	0.163	0.245	0.097	-0.075	0.054442	0.848928	0.024362	0.000196	0.630424	0.402983	polypyrimidine tract binding protein 3 [Source:HGNC Symbol;Acc:10253]
CHM-I	0.126	0.009	-0.146	-0.005	-0.02	-0.047	0.355487	0.997743	0.28058	0.970228	0.999938	0.842309	ref|Oryctolagus cuniculus chondromodulin-I precursor (CHM-I), mRNA [NM_001082040]
LOC100009142	0.039	-0.113	-0.045	0.397	-0.023	0.02	0.817879	0.362779	0.852599	3e-06	0.999938	0.941981	ref|Oryctolagus cuniculus CAP18 protein (LOC100009142), mRNA [NM_001082305]
ANKRD1	0.222	-0.036	0.08	-0.001	-0.015	-0.039	0.004178	0.872644	0.452829	0.991345	0.999938	0.794475	ref|Oryctolagus cuniculus ankyrin repeat domain 1 (cardiac muscle) (ANKRD1), mRNA [NM_001082054]
DN887481	0.196	0.078	-0.381	-1.05	0.457	-0.19	0.597449	0.95305	0.191936	1.1e-05	0.345486	0.612103	gb|nag05d10.y1 Rabbit eye minus lens and cornea. Unnormalized (nag) Oryctolagus cuniculus cDNA clone nag05d10 5', mRNA sequence [DN887481]
ENSOCUT00000000148	1.207	0.198	0.218	0.664	0.341	-0.187	0.001033	0.827819	0.789543	0.036575	0.844928	0.785367	IQ motif containing GTPase activating protein 1 [Source:HGNC Symbol;Acc:6110]
ENSOCUT00000012778	0.693	-0.071	-0.111	0.375	0.08	-0.259	0.003282	0.953202	0.873254	0.070749	0.999938	0.349822	SMAD specific E3 ubiquitin protein ligase 2 [Source:HGNC Symbol;Acc:16809]
ENSOCUT00000003026	0.012	-0.055	-0.026	-0.026	0.009	-0.031	0.851739	0.197398	0.652483	0.409458	0.999938	0.454883	peroxisomal biogenesis factor 11 beta [Source:HGNC Symbol;Acc:8853]
ENSOCUT00000006789	0.333	-0.228	-0.503	-0.933	0.633	-0.114	0.52815	0.797102	0.285262	0.005694	0.437069	0.913275	ubiquitin carboxyl-terminal esterase L3 (ubiquitin thiolesterase) [Source:HGNC Symbol;Acc:12515]
ENSOCUT00000012981	0.02	-0.022	-0.003	0	-0.02	0.025	0.588418	0.620672	0.993518	0.999302	0.908877	0.426614	neurexophilin 1 [Source:HGNC Symbol;Acc:20693]
ENSOCUT00000010867	-0.037	-0.009	-0.048	-0.061	0.018	-0.055	0.275348	0.956014	0.127927	0.016358	0.972413	0.059902	calmin (calponin-like, transmembrane) [Source:HGNC Symbol;Acc:19972]
ENSOCUT00000002951	-0.118	-0.307	-0.125	-0.506	0.02	-0.143	0.522101	0.055964	0.546519	4.7e-05	0.999938	0.380802	mitochondrial ribosomal protein L3 [Source:HGNC Symbol;Acc:10379]
ENSOCUT00000011423	0.034	0.01	-0.017	0.003	0.008	-0.03	0.568543	0.974414	0.912257	0.962542	0.999938	0.636969	Unknown
ENSOCUT00000017204	-0.381	0.027	-0.054	-0.855	0.123	0.042	0.181505	0.996738	0.973148	0.000196	0.996635	0.964707	gb|CU465369 SSH library morulae embryo subtracted from blastocyst embryo (lcao) Oryctolagus cuniculus cDNA clone lcao0028.e.10, mRNA sequence [CU465369]
AY175592	0.066	0.005	-0.01	0.003	0.098	-0.001	0.136696	0.994908	0.968239	0.953998	0.08368	0.998582	gb|Oryctolagus cuniculus clone mp212VL antibody variable domain mRNA, partial cds [AY175592]
ENSOCUT00000000130	0.009	0.008	0.003	0.022	0.008	0.008	0.768301	0.875697	0.982008	0.156831	0.999938	0.820899	Unknown
EB382200	-0.019	-0.011	-0.005	0.013	0.007	-0.024	0.540301	0.855615	0.971617	0.56664	0.999938	0.372529	gb|nbd13a10.x1 Rabbit lens. Unnormalized (nbd) Oryctolagus cuniculus cDNA clone nbd13a10 3', mRNA sequence [EB382200]
5-HT1-LIKE	-0.046	0.003	-0.015	0.01	0.008	-0.009	0.523005	0.997743	0.952026	0.875807	0.999938	0.96464	ref|Oryctolagus cuniculus serotonin receptor 1-like (5-HT1-LIKE), mRNA [NM_001082790]
ENSOCUT00000012714	0.078	0.019	-0.062	-0.011	0.081	-0.051	0.311377	0.953739	0.513202	0.879867	0.662512	0.568085	enhancer of polycomb homolog 2 (Drosophila) [Source:HGNC Symbol;Acc:24543]
EF1B	-0.079	-0.098	0.27	-0.772	-0.413	-0.036	0.840387	0.854223	0.250551	2.3e-05	0.172944	0.957027	gb|CU466064 SSH library morulae embryo subtracted from blastocyst embryo (lcao) Oryctolagus cuniculus cDNA clone lcao0033.f.02, mRNA sequence [CU466064]
ENSOCUT00000016961	0.08	0.014	-0.09	0.264	0.111	-0.056	0.424007	0.986965	0.376431	0.000176	0.573978	0.632191	glucosamine-6-phosphate deaminase 1 [Source:HGNC Symbol;Acc:4417]
ENSOCUT00000001832	0.031	-0.209	0.038	0.353	-0.02	0.168	0.966691	0.573887	0.984399	0.074551	0.999938	0.610622	gb|nag03a09.y1 Rabbit eye minus lens and cornea. Unnormalized (nag) Oryctolagus cuniculus cDNA clone nag03a09 5', mRNA sequence [DN887217]
ENSOCUT00000013535	0.105	-0.005	-0.03	-0.001	0.042	0.031	0.034256	0.997523	0.774465	0.988082	0.881642	0.696125	nuclear receptor subfamily 1, group I, member 3 [Source:HGNC Symbol;Acc:7969]
C82638	0.361	-0.414	-0.258	-0.472	-0.083	0.015	0.49683	0.499253	0.757644	0.187688	0.999938	0.996979	gb|C82638 rabbit corneal endothelial cell Oryctolagus cuniculus cDNA clone 0650, mRNA sequence [C82638]
ENSOCUT00000005572	-0.026	-0.075	0.019	-0.055	0.036	0	0.715493	0.184744	0.893665	0.162878	0.8938	0.998582	Unknown
ENSOCUT00000003127	0.146	-0.009	-0.046	0.013	0.193	-0.055	0.093542	0.995098	0.821146	0.89667	0.094047	0.671042	Rho GTPase activating protein 10 [Source:HGNC Symbol;Acc:26099]
ENSOCUT00000016579	0.228	-0.175	-0.116	0.042	0.028	-0.21	0.186826	0.435905	0.680131	0.810771	0.999938	0.205611	gb|nbc05d10.y1 Rabbit trigeminal nerve. Unnormalized (nbc) Oryctolagus cuniculus cDNA clone nbc05d10 5', mRNA sequence [EB373189]
DN887037	0.023	-0.012	0.012	0.021	-0.045	-0.011	0.706676	0.940806	0.945555	0.579994	0.678503	0.913078	gb|nag01b06.x1 Rabbit eye minus lens and cornea. Unnormalized (nag) Oryctolagus cuniculus cDNA clone nag01b06 3', mRNA sequence [DN887037]
ENSOCUT00000007233	0.089	-0.022	-0.065	0.097	0.04	-0.074	0.030594	0.825402	0.141834	0.006182	0.813904	0.069428	tRNA aspartic acid methyltransferase 1 [Source:HGNC Symbol;Acc:2977]
ENSOCUT00000005253	0.905	-0.314	-0.118	-0.045	0.161	0.05	0.004846	0.535524	0.923659	0.906745	0.993833	0.967731	gb|Oryctolagus cuniculus hyaluronidase 2 (HYAL2) mRNA, partial cds [AY603960]
ENSOCUT00000015913	0.047	-0.041	-0.007	-0.016	-0.069	-0.022	0.639257	0.774513	0.996298	0.828224	0.794694	0.895562	membrane-spanning 4-domains, subfamily A, member 13 [Source:HGNC Symbol;Acc:16674]
DN888159	0.049	-0.012	-0.033	0.031	0.045	-0.022	0.155726	0.909049	0.461451	0.278366	0.559133	0.6487	gb|nag11h06.y1 Rabbit eye minus lens and cornea. Unnormalized (nag) Oryctolagus cuniculus cDNA clone nag11h06 5', mRNA sequence [DN888159]
EB377242	0.031	-0.016	0.006	0.043	0.03	0.003	0.36984	0.802306	0.973995	0.085798	0.786176	0.986935	gb|nbc32g06.x1 Rabbit trigeminal nerve. Unnormalized (nbc) Oryctolagus cuniculus cDNA clone nbc32g06 3', mRNA sequence [EB377242]
ENSOCUT00000013146	0.047	-0.027	-0.017	0.062	-0.02	-0.023	0.439889	0.814544	0.926543	0.137584	0.999938	0.796657	kelch repeat and BTB (POZ) domain containing 5 [Source:HGNC Symbol;Acc:30372]
EB377085	-0.003	-0.003	-0.01	0.009	-0.016	-0.021	0.968111	0.991947	0.844746	0.672337	0.900395	0.370718	gb|nbc31f03.y1 Rabbit trigeminal nerve. Unnormalized (nbc) Oryctolagus cuniculus cDNA clone nbc31f03 5', mRNA sequence [EB377085]
DN888081	0.034	0.071	-0.025	-0.236	0.014	-0.124	0.908629	0.81007	0.975651	0.030608	0.999938	0.420851	gb|nag11b04.x1 Rabbit eye minus lens and cornea. Unnormalized (nag) Oryctolagus cuniculus cDNA clone nag11b04 3', mRNA sequence [DN888081]
ENSOCUT00000005703	0.111	0.123	0.059	0.136	0.042	0.072	0.53147	0.559314	0.879839	0.252535	0.999938	0.755667	Unknown
EB373189	0.165	0.049	0.006	0.054	0.076	-0.188	0.735105	0.990395	0.999833	0.874282	0.999938	0.688346	gb|nbc05d10.y1 Rabbit trigeminal nerve. Unnormalized (nbc) Oryctolagus cuniculus cDNA clone nbc05d10 5', mRNA sequence [EB373189]
ENSOCUT00000007594	0.004	0.008	0.01	-0.011	0.026	0.007	0.954347	0.922532	0.892952	0.61679	0.705586	0.899154	Unknown
EB372750	0.033	0.099	0.017	0.063	0.12	0.028	0.889437	0.566932	0.984841	0.547161	0.736371	0.92727	gb|nbc02f01.x1 Rabbit trigeminal nerve. Unnormalized (nbc) Oryctolagus cuniculus cDNA clone nbc02f01 3', mRNA sequence [EB372750]
EB378225	-0.048	-0.019	-0.03	-0.077	0.035	-0.045	0.349947	0.88118	0.720641	0.037263	0.887206	0.36793	gb|nbc39c10.y1 Rabbit trigeminal nerve. Unnormalized (nbc) Oryctolagus cuniculus cDNA clone nbc39c10 5', mRNA sequence [EB378225]
EB372964	0.011	0.08	0.204	0.144	-0.177	0.364	0.991654	0.95593	0.679894	0.602601	0.954318	0.21394	gb|nbc03h11.y1 Rabbit trigeminal nerve. Unnormalized (nbc) Oryctolagus cuniculus cDNA clone nbc03h11 5', mRNA sequence [EB372964]
EB378782	-0.012	0.038	-0.077	-0.773	0.156	-0.091	0.987429	0.990262	0.931997	0.000124	0.93916	0.850815	gb|nbc43a10.y1 Rabbit trigeminal nerve. Unnormalized (nbc) Oryctolagus cuniculus cDNA clone nbc43a10 5', mRNA sequence [EB378782]
D38120	0.002	-0.001	-0.004	0.002	-0.017	-0.02	0.978129	0.997743	0.987092	0.949519	0.931485	0.533199	gb|Oryctolagus cuniculus mRNA for T-cell receptor delta chian V4, partial cds [D38120]
ENSOCUT00000014358	0.018	-0.043	0.011	0.035	-0.067	0.007	0.88225	0.664731	0.975764	0.52057	0.677707	0.9791	Unknown
EB373494	0.005	0.013	0.009	0.096	-0.01	-0.008	0.957656	0.897385	0.957486	0.000406	0.999938	0.929467	gb|nbc07d11.x1 Rabbit trigeminal nerve. Unnormalized (nbc) Oryctolagus cuniculus cDNA clone nbc07d11 3', mRNA sequence [EB373494]
EB380239	-0.025	-0.195	0.344	-0.19	-0.278	-0.005	0.985202	0.859092	0.593283	0.645912	0.941302	0.998582	gb|nbc52e06.y1 Rabbit trigeminal nerve. Unnormalized (nbc) Oryctolagus cuniculus cDNA clone nbc52e06 5', mRNA sequence [EB380239]
ENSOCUT00000009868	-0.132	-0.127	-0.272	-0.557	-0.059	-0.16	0.781161	0.86764	0.463443	0.0161	0.999938	0.721337	Unknown
ENSOCUT00000014560	0.476	-0.449	-0.031	-0.328	-0.456	0.869	0.175472	0.291407	0.997717	0.25582	0.555104	0.004777	gb|naf26b06.y1 Rabbit eye cornea. Unnormalized (naf) Oryctolagus cuniculus cDNA clone naf26b06 5', mRNA sequence [DN884921]
ENSOCUT00000005251	0.381	-0.044	0.199	0.415	0.197	-0.095	0.038328	0.972585	0.408904	0.008241	0.765992	0.77733	insulin induced gene 2 [Source:HGNC Symbol;Acc:20452]
LOC100009276	0.085	0.024	0.071	0.125	-0.018	0.208	0.629696	0.983347	0.79162	0.243953	0.999938	0.080168	ref|Oryctolagus cuniculus motilin precursor (LOC100009276), mRNA [NM_001101699]
ENSOCUT00000012414	0.738	0.216	0.141	1.961	0.072	0.198	0.114268	0.855091	0.939761	2e-06	0.999938	0.82278	GEM interacting protein [Source:HGNC Symbol;Acc:24852]
ENSOCUT00000013005	0.334	0.105	0.06	0.477	0.091	-0.005	0.045905	0.762838	0.924856	0.000956	0.983364	0.997044	bromodomain containing 4 [Source:HGNC Symbol;Acc:13575]
ENSOCUT00000010954	0.665	0.075	0.623	1.657	0.167	0.434	0.031988	0.972492	0.044898	0	0.983757	0.18284	zinc finger, CCHC domain containing 6 [Source:HGNC Symbol;Acc:25817]
ENSOCUT00000002160	0.013	0.001	0.002	0.017	0.019	-0.169	0.965948	0.997909	0.999833	0.876775	0.999938	0.066628	Unknown
EB374922	0.165	-0.052	0.484	-0.507	-0.255	0.07	0.804316	0.992417	0.256647	0.108636	0.936819	0.952661	gb|nbc17a01.y1 Rabbit trigeminal nerve. Unnormalized (nbc) Oryctolagus cuniculus cDNA clone nbc17a01 5', mRNA sequence [EB374922]
ENSOCUT00000005647	0.469	-0.029	0.018	1.185	-0.001	-0.049	0.03757	0.994019	0.999177	0	0.999938	0.945391	retinitis pigmentosa 2 (X-linked recessive) [Source:HGNC Symbol;Acc:10274]
DN889109	0.195	-0.159	0.277	-0.12	0.029	0.139	0.085036	0.267261	0.007801	0.218286	0.999938	0.238972	gb|nag21d12.y1 Rabbit eye minus lens and cornea. Unnormalized (nag) Oryctolagus cuniculus cDNA clone nag21d12 5', mRNA sequence [DN889109]
ENSOCUT00000004056	1.208	0.01	-0.528	-0.204	0.641	-0.377	0.081074	0.997909	0.642527	0.78061	0.823997	0.744991	Unknown
EB377727	0.271	0.067	0.305	0.071	-0.104	-0.574	0.225175	0.932702	0.161403	0.739581	0.987345	0.002632	gb|nbc36a04.y1 Rabbit trigeminal nerve. Unnormalized (nbc) Oryctolagus cuniculus cDNA clone nbc36a04 5', mRNA sequence [EB377727]
DN888184	-0.003	-0.012	0.048	-0.017	0.016	0.025	0.984866	0.95169	0.296611	0.677014	0.999938	0.669667	gb|nag12b06.x1 Rabbit eye minus lens and cornea. Unnormalized (nag) Oryctolagus cuniculus cDNA clone nag12b06 3', mRNA sequence [DN888184]
ENSOCUT00000006578	0.27	0.185	-0.177	0.34	0.03	0.254	0.64335	0.869056	0.88121	0.348241	0.999938	0.681707	Unknown
ENSOCUT00000002389	0.282	0.009	-0.202	-0.052	0.206	0.113	0.166916	0.997743	0.415976	0.802834	0.750134	0.713631	gb|nbd28f11.y1 Rabbit lens. Unnormalized (nbd) Oryctolagus cuniculus cDNA clone nbd28f11 5', mRNA sequence [EB384611]
ENSOCUT00000002332	-0.21	-0.066	0.005	-0.755	-0.06	0.107	0.3678	0.929739	0.999833	1.7e-05	0.999938	0.749753	Unknown
EB373933	0.033	-0.096	-0.172	-0.1	0.026	-0.146	0.848758	0.442395	0.047255	0.192877	0.999938	0.089994	gb|nbc10b10.y1 Rabbit trigeminal nerve. Unnormalized (nbc) Oryctolagus cuniculus cDNA clone nbc10b10 5', mRNA sequence [EB373933]
AY171652	0.015	0.085	0.009	0.008	0.067	0.004	0.914365	0.249504	0.984395	0.905475	0.694494	0.991405	gb|Oryctolagus cuniculus clone mp017VL antibody variable domain mRNA, partial cds [AY171652]
ENSOCUT00000003157	-0.01	0.005	-0.058	-0.05	-0.026	-0.049	0.854896	0.986827	0.032877	0.033912	0.820208	0.068707	nuclear receptor interacting protein 3 [Source:HGNC Symbol;Acc:1167]
EB372624	0.196	-0.091	0.007	0.109	-0.007	0.092	0.304837	0.81007	0.999762	0.484363	0.999938	0.743636	gb|nbc01g04.y1 Rabbit trigeminal nerve. Unnormalized (nbc) Oryctolagus cuniculus cDNA clone nbc01g04 5', mRNA sequence [EB372624]
ENSOCUT00000005935	0.138	-0.103	-0.06	0.357	0.01	-0.028	0.385452	0.659333	0.87221	0.00155	0.999938	0.94724	Coiled-coil domain containing 93 (Predicted) [Source:UniProtKB/TrEMBL;Acc:B7NZ93]
ENSOCUT00000011610	0.054	0.012	-0.04	0.029	0.038	0.019	0.251548	0.956516	0.503553	0.467963	0.83862	0.808684	Unknown
ENSOCUT00000005027	0.324	0.018	-0.035	-0.023	0.042	0.019	0.013643	0.994019	0.961489	0.883821	0.999938	0.971037	CD2-associated protein [Source:HGNC Symbol;Acc:14258]
ENSOCUT00000007934	0.086	0.016	-0.054	-0.028	0.032	-0.025	0.327107	0.978183	0.682583	0.714524	0.999938	0.888381	chromosome 6 open reading frame 47 [Source:HGNC Symbol;Acc:19076]
ENSOCUT00000013408	-1.243	-0.829	-1.359	-0.899	2.754	0.494	0.393135	0.718531	0.3628	0.418282	0.087173	0.842309	Unknown
ENSOCUT00000012021	0.285	-0.034	-0.107	-0.249	0.247	0.199	0.330764	0.993945	0.888884	0.259818	0.804289	0.548047	Eukaryotic translation initiation factor 2 subunit 1 [Source:UniProtKB/Swiss-Prot;Acc:P83268]
ENSOCUT00000017528	0.08	0.054	0.102	-0.072	-0.042	0.162	0.480874	0.768099	0.345229	0.374783	0.995454	0.056401	leucine-rich repeats and IQ motif containing 1 [Source:HGNC Symbol;Acc:25708]
AF014728	0.028	0.012	0.005	0.005	0.029	-0.012	0.190233	0.783242	0.963562	0.825738	0.483121	0.708206	gb|Oryctolagus cuniculus clone P206 immunoglobulin mu heavy chain VDJ region (IGHM) mRNA, partial sequence [AF014728]
ENSOCUT00000000404	-0.037	0.163	-0.319	0.096	0.147	-0.451	0.96469	0.771855	0.328265	0.733275	0.983108	0.085534	ubiquitin interaction motif containing 1 [Source:HGNC Symbol;Acc:30298]
U52665	-0.18	0.39	-0.049	-0.051	0.126	0.258	0.267792	0.013164	0.92941	0.73154	0.861143	0.061374	gb|Oryctolagus cuniculus renal Na [U52665]
EB373196	0.028	-0.009	0.005	0.027	-0.008	-0.008	0.633696	0.974301	0.990865	0.474954	0.999938	0.948367	gb|nbc05e03.x1 Rabbit trigeminal nerve. Unnormalized (nbc) Oryctolagus cuniculus cDNA clone nbc05e03 3', mRNA sequence [EB373196]
ENSOCUT00000004134	-0.133	-0.147	-0.756	-0.513	-0.577	-0.873	0.874879	0.917173	0.062514	0.143799	0.539332	0.022391	Unknown
ENSOCUT00000011917	0.013	0	0.111	0.007	-0.026	0.101	0.971245	0.999003	0.468261	0.960369	0.999938	0.472979	family with sequence similarity 216, member A [Source:HGNC Symbol;Acc:30180]
ENSOCUT00000015682	0.154	0.021	0.027	0.069	0.061	-0.078	0.151722	0.980325	0.957449	0.465372	0.968603	0.568911	Unknown
ENSOCUT00000010266	0.255	0.016	0.033	0.019	0.056	0.17	0.086598	0.994908	0.971617	0.911782	0.999938	0.288942	Unknown
ENSOCUT00000014770	0.082	0.016	-0.048	-0.009	0.032	0.04	0.325661	0.977662	0.727937	0.911209	0.999938	0.741277	TBK1 binding protein 1 [Source:HGNC Symbol;Acc:30140]
EB373081	0.314	-0.212	0.155	-0.186	0.222	-0.136	0.255815	0.599549	0.757366	0.41177	0.848991	0.743752	gb|nbc04f10.y1 Rabbit trigeminal nerve. Unnormalized (nbc) Oryctolagus cuniculus cDNA clone nbc04f10 5', mRNA sequence [EB373081]
ENSOCUT00000009824	0.329	-0.015	-0.023	0.119	0.289	0.304	0.279326	0.997743	0.999177	0.658956	0.745083	0.303026	Unknown
ENSOCUT00000004884	-0.267	-0.21	-0.504	-1.213	-0.138	0.099	0.32601	0.569374	0.023397	0	0.972273	0.83334	Unknown
ENSOCUT00000001618	-0.002	0.003	-0.169	0.239	0.004	-0.167	0.991674	0.997743	0.005505	3.9e-05	0.999938	0.006653	Heptapoietin A light chain [Source:UniProtKB/Swiss-Prot;Acc:P13571]
ENSOCUT00000011808	0.148	-0.014	-0.084	0.173	0.1	-0.038	0.055806	0.986965	0.39403	0.008185	0.626744	0.790453	StAR-related lipid transfer (START) domain containing 13 [Source:HGNC Symbol;Acc:19164]
ENSOCUT00000006106	0.215	-0.406	0.402	-0.056	-0.001	0.533	0.200983	0.017429	0.005216	0.725525	0.999938	0.000332	cadherin-related family member 1 [Source:HGNC Symbol;Acc:14550]
EB372580	-0.012	0.013	0.122	-0.094	0.009	-0.007	0.954898	0.987157	0.10552	0.134686	0.999938	0.986928	gb|nbc01e02.x1 Rabbit trigeminal nerve. Unnormalized (nbc) Oryctolagus cuniculus cDNA clone nbc01e02 3', mRNA sequence [EB372580]
EB383298	0.005	0.002	0.005	0.004	0.003	-0.009	0.884289	0.996708	0.939761	0.841503	0.999938	0.777677	gb|nbd20c05.x1 Rabbit lens. Unnormalized (nbd) Oryctolagus cuniculus cDNA clone nbd20c05 3', mRNA sequence [EB383298]
ENSOCUT00000000063	0.149	-0.056	-0.023	0.094	0.083	0.041	0.213675	0.837311	0.973148	0.341888	0.904308	0.862493	Unknown
C84316	-0.004	-0.042	0.034	-0.023	-0.094	-0.032	0.980599	0.631539	0.738827	0.649826	0.274781	0.688346	gb|C84316 osteoclast subtracted library Oryctolagus cuniculus cDNA, mRNA sequence [C84316]
ENSOCUT00000011314	-0.491	-0.141	-0.066	-0.932	0.141	0.025	0.032157	0.774873	0.954165	1.1e-05	0.969812	0.983909	Unknown
GHR	0.117	-0.009	-0.117	-0.255	0.03	-0.063	0.515489	0.997743	0.578768	0.02821	0.999938	0.812838	ref|Oryctolagus cuniculus growth hormone receptor (GHR), mRNA [NM_001082636]
DN888937	0.608	0.028	-0.217	-0.108	0.395	-0.131	0.210906	0.997743	0.85012	0.822749	0.853804	0.90992	gb|nag19f12.x1 Rabbit eye minus lens and cornea. Unnormalized (nag) Oryctolagus cuniculus cDNA clone nag19f12 3', mRNA sequence [DN888937]
ENSOCUT00000003430	0.038	-0.008	-0.012	-0.01	-0.015	-0.003	0.298274	0.965083	0.9095	0.780999	0.996635	0.985915	bone morphogenetic protein 6 [Source:HGNC Symbol;Acc:1073]
DN889456	0.067	0.113	0.045	-0.013	-0.075	0.073	0.665594	0.438681	0.883971	0.915354	0.918481	0.624931	gb|nag25a05.x1 Rabbit eye minus lens and cornea. Unnormalized (nag) Oryctolagus cuniculus cDNA clone nag25a05 3', mRNA sequence [DN889456]
LOC100009271	0.041	-0.009	-1.516	-0.66	0.066	-0.863	0.98228	0.997909	0.003977	0.17728	0.999938	0.124674	ref|Oryctolagus cuniculus alpha-smooth muscle actin (LOC100009271), mRNA [NM_001101682]
EB383832	0.011	-0.004	-0.017	-0.045	0.053	-0.052	0.891193	0.997523	0.869934	0.160215	0.533975	0.164633	gb|nbd23g09.y1 Rabbit lens. Unnormalized (nbd) Oryctolagus cuniculus cDNA clone nbd23g09 5', mRNA sequence [EB383832]
EB376729	0	0.006	-0.001	0.009	-0.047	-0.007	0.999533	0.991187	0.999785	0.847557	0.691196	0.959557	gb|nbc29a11.x1 Rabbit trigeminal nerve. Unnormalized (nbc) Oryctolagus cuniculus cDNA clone nbc29a11 3', mRNA sequence [EB376729]
ENSOCUT00000012055	0.022	-0.009	0.632	0.006	0.007	-0.011	0.989245	0.997902	0.183217	0.991686	0.999938	0.998037	chondrolectin [Source:HGNC Symbol;Acc:17807]
CU464323	-0.025	-0.028	0.036	0.121	-0.028	-0.027	0.857779	0.897783	0.837832	0.041641	0.999938	0.859317	gb|CU464323 SSH library 4 cells embryo subtracted from morulae embryo (part of lcaf library) (lcap) Oryctolagus cuniculus cDNA clone lcap0019.e.05, mRNA sequence [CU464323]
ENSOCUT00000009041	0.009	0.003	-0.005	0.023	-0.005	-0.006	0.802477	0.986965	0.965118	0.165035	0.999938	0.910472	Unknown
ENSOCUT00000002520	0.006	0	0.003	0.015	-0.12	0.007	0.982093	0.998863	0.999762	0.870048	0.48844	0.98701	Unknown
ENSOCUT00000016400	-0.067	-0.056	0.024	-0.015	-0.031	-0.008	0.206269	0.395704	0.844504	0.777603	0.952719	0.964905	Activin type IIB receptor [Source:UniProtKB/TrEMBL;Acc:Q95JA7]
VDAC1	0.106	-0.162	-0.508	-0.868	-0.022	-0.258	0.872437	0.842634	0.134189	0.001547	0.999938	0.54315	ref|Oryctolagus cuniculus voltage-dependent anion channel 1 (VDAC1), mRNA [NM_001082075]
ENSOCUT00000011871	-0.031	-0.181	0.025	0.046	-0.013	-0.114	0.927988	0.321267	0.978601	0.754746	0.999938	0.525933	ELMO/CED-12 domain containing 1 [Source:HGNC Symbol;Acc:25334]
ENSOCUT00000003066	0.602	-0.05	-0.21	0.199	0.058	-0.024	0.176223	0.994908	0.839158	0.632256	0.999938	0.993185	gb|Oryctolagus cuniculus ribosomal protein S20 (RPS20) mRNA, partial cds [AF011562]
ENSOCUT00000001601	0.006	-0.001	-0.004	0.021	-0.004	-0.013	0.866012	0.997523	0.963855	0.147083	0.999938	0.558824	leucine rich repeat containing 14B [Source:HGNC Symbol;Acc:37268]
ENSOCUT00000017566	-0.042	-0.071	-0.067	-0.058	-0.017	-0.047	0.497803	0.24301	0.204449	0.162611	0.999938	0.404876	A kinase (PRKA) anchor protein 1 [Source:HGNC Symbol;Acc:367]
DN890551	-0.011	0.004	-0.011	0.084	0.011	-0.035	0.861818	0.993945	0.921324	0.001459	0.999938	0.306257	gb|nag35c05.x1 Rabbit eye minus lens and cornea. Unnormalized (nag) Oryctolagus cuniculus cDNA clone nag35c05 3', mRNA sequence [DN890551]
EC620666	0.028	-0.025	-0.152	0.009	-0.066	-0.083	0.874371	0.952085	0.07881	0.93136	0.902708	0.418733	gb|af._G03_a_020.ab1 Rabbit heart cDNA library Oryctolagus cuniculus cDNA, mRNA sequence [EC620666]
CLN3	0.28	-0.038	0.098	0.726	0.01	-0.05	0.024886	0.951748	0.652135	0	0.999938	0.85341	gb|Oryctolagus cuniculus CLN3 mRNA, partial cds [U92812]
ENSOCUT00000007226	0.195	0.104	0.002	0.074	-0.01	0.194	0.311535	0.763765	0.999833	0.660189	0.999938	0.28923	N(alpha)-acetyltransferase 25, NatB auxiliary subunit [Source:HGNC Symbol;Acc:25783]
CU464948	0.022	0	-0.03	0.055	0.017	-0.043	0.822703	0.999757	0.813012	0.248789	0.999938	0.546365	gb|CU464948 SSH library 4 cells embryo subtracted from morulae embryo (part of lcaf library) (lcap) Oryctolagus cuniculus cDNA clone lcap0008.h.05, mRNA sequence [CU464948]
ENSOCUT00000014925	0.042	0.063	0.041	0.046	-0.009	0.015	0.782883	0.698794	0.864588	0.590969	0.999938	0.962031	Unknown
ENSOCUT00000004554	0.022	-0.007	-0.02	0.009	-0.016	-0.033	0.848995	0.995026	0.932426	0.89396	0.999938	0.747479	protocadherin beta 5 [Source:HGNC Symbol;Acc:8690]
ENSOCUT00000010188	-0.125	0.033	-0.177	-0.266	-0.027	-0.184	0.486384	0.972585	0.28058	0.024344	0.999938	0.204793	acylphosphatase 1, erythrocyte (common) type [Source:HGNC Symbol;Acc:179]
ENSOCUT00000014712	-0.035	-0.032	0.079	-0.053	0.02	-0.02	0.642561	0.765698	0.157282	0.254048	0.999938	0.863041	Unknown
ENSOCUT00000009565	0.01	0.008	-0.005	0.022	-0.013	-0.037	0.917166	0.982164	0.991622	0.592865	0.999938	0.477312	olfactory receptor, family 4, subfamily C, member 3 [Source:HGNC Symbol;Acc:14697]
ENSOCUT00000003621	0.301	-0.001	-0.46	-0.029	0.013	-0.044	0.473302	0.999003	0.211346	0.941867	0.999938	0.973723	coiled-coil domain containing 88A [Source:HGNC Symbol;Acc:25523]
DN889303	0.117	-0.109	-0.026	0.222	-0.022	-0.188	0.830186	0.910575	0.998608	0.406109	0.999938	0.672708	gb|nag23d05.y1 Rabbit eye minus lens and cornea. Unnormalized (nag) Oryctolagus cuniculus cDNA clone nag23d05 5', mRNA sequence [DN889303]
GNA15	1.525	0.423	-0.056	0.933	0.583	0.281	0.075231	0.844114	0.999276	0.207268	0.936819	0.891544	ref|Oryctolagus cuniculus guanine nucleotide binding protein (G protein), alpha 15 (Gq class) (GNA15), mRNA [NM_001082715]
ENSOCUT00000014419	0.416	-0.431	0.666	1.013	-0.016	0.342	0.376388	0.43537	0.09778	0.002301	0.999938	0.485164	Unknown
ENSOCUT00000003796	0.728	0.205	-0.211	0.883	-0.003	-0.327	0.073898	0.838494	0.830607	0.009258	0.999938	0.535817	gb|ai_H08_a1_064.ab1 Rabbit heart cDNA library Oryctolagus cuniculus cDNA, mRNA sequence [EC620935]
ENSOCUT00000014214	-0.011	0.032	0.001	-0.005	-0.01	0	0.868031	0.490375	0.999762	0.892573	0.999938	0.998582	Unknown
ENSOCUT00000007699	-0.004	0.004	0.04	0.014	0.004	0.021	0.899935	0.968917	0.007353	0.31445	0.999938	0.214773	Unknown
EB376354	0.074	0.085	0.104	-0.069	0.031	-0.049	0.734121	0.756742	0.642487	0.604904	0.999938	0.872962	gb|nbc26e06.y1 Rabbit trigeminal nerve. Unnormalized (nbc) Oryctolagus cuniculus cDNA clone nbc26e06 5', mRNA sequence [EB376354]
ENSOCUT00000015321	0.057	-0.023	0.01	-0.097	0.022	-0.105	0.832065	0.990461	0.999276	0.475371	0.999938	0.601511	aldehyde dehydrogenase 4 family, member A1 [Source:HGNC Symbol;Acc:406]
ENSOCUT00000014191	-0.649	0.041	-0.11	-0.981	-0.035	0.153	0.248657	0.997743	0.971617	0.020663	0.999938	0.905995	NADH dehydrogenase (ubiquinone) 1 alpha subcomplex, 4, 9kDa [Source:HGNC Symbol;Acc:7687]
ENSOCUT00000011140	0.118	-0.097	-0.051	-0.05	0.039	-0.015	0.459872	0.666299	0.901221	0.699711	0.999938	0.980198	family with sequence similarity 108, member C1 [Source:HGNC Symbol;Acc:26925]
ENSOCUT00000003173	0.109	-0.004	-0.007	0.015	0.045	0.024	0.021202	0.997743	0.986251	0.776296	0.831938	0.786028	Unknown
ENSOCUT00000010741	0.004	-0.004	-0.018	0.009	0.016	0.006	0.942762	0.983505	0.573122	0.672019	0.901772	0.923024	Unknown
AY171798	-0.002	0.018	0.019	-0.013	-0.003	-0.009	0.98596	0.726869	0.67027	0.633879	0.999938	0.89265	gb|Oryctolagus cuniculus clone mp091VH antibody variable domain mRNA, partial cds [AY171798]
ENSOCUT00000004082	0.388	0.067	0.481	-0.033	-0.094	0.128	0.242328	0.974414	0.12211	0.925614	0.999938	0.830495	solute carrier family 4, sodium borate transporter, member 11 [Source:HGNC Symbol;Acc:16438]
BMP7	0.02	-0.176	0.238	-1.177	-0.213	0.318	0.993313	0.960972	0.919097	0.031674	0.999938	0.790003	gb|Oryctolagus cuniculus bone morphogenetic protein 7 (bmp7) mRNA, partial cds [EU004072]
ENSOCUT00000015453	0.489	0.013	-0.216	-0.126	0.311	-0.059	0.055816	0.997743	0.587561	0.622191	0.662512	0.938477	family with sequence similarity 98, member A [Source:HGNC Symbol;Acc:24520]
ENSOCUT00000016899	0.018	0.016	0.027	0.048	-0.01	0.023	0.615211	0.7581	0.414798	0.02477	0.999938	0.447616	gb|Rabbit mRNA for titin (partial) (A-band) [X17330]
ENSOCUT00000010307	0.206	-0.079	-0.209	-0.023	0.311	-0.108	0.311456	0.875482	0.325627	0.909936	0.310497	0.695007	ectonucleoside triphosphate diphosphohydrolase 3 [Source:HGNC Symbol;Acc:3365]
ENSOCUT00000005416	0.171	0.177	-0.335	-0.188	0.145	-0.197	0.5117	0.581322	0.103873	0.290323	0.917788	0.401006	ESF1, nucleolar pre-rRNA processing protein, homolog (S. cerevisiae) [Source:HGNC Symbol;Acc:15898]
ENSOCUT00000006027	0.04	-0.044	-0.075	-0.055	0.027	-0.036	0.8156	0.864506	0.626834	0.54679	0.999938	0.856827	ubiquitin-conjugating enzyme E2E 1 [Source:HGNC Symbol;Acc:12477]
ENSOCUT00000002156	1.16	-0.093	-0.344	0.118	0.94	0.338	0.123271	0.994019	0.859962	0.885532	0.619354	0.803877	gb|nag32e03.y1 Rabbit eye minus lens and cornea. Unnormalized (nag) Oryctolagus cuniculus cDNA clone nag32e03 5', mRNA sequence [DN890236]
EB377296	0.989	-0.266	0.425	0.152	0.508	0.237	0.007202	0.715238	0.376431	0.699619	0.601726	0.693039	gb|nbc33b01.y1 Rabbit trigeminal nerve. Unnormalized (nbc) Oryctolagus cuniculus cDNA clone nbc33b01 5', mRNA sequence [EB377296]
EB374845	-0.007	-0.158	-0.034	-0.016	0.007	-0.137	0.979372	0.091304	0.89079	0.859951	0.999938	0.07399	gb|nbc16d12.y1 Rabbit trigeminal nerve. Unnormalized (nbc) Oryctolagus cuniculus cDNA clone nbc16d12 5', mRNA sequence [EB374845]
ENSOCUT00000008981	0.339	-0.021	0.019	0.27	0.104	0.03	0.014576	0.991947	0.991254	0.025829	0.918836	0.946621	basic leucine zipper nuclear factor 1 [Source:HGNC Symbol;Acc:1065]
DN885552	0.047	0.024	0.076	-0.612	0.016	-0.401	0.939251	0.995988	0.93144	0.001558	0.999938	0.067744	gb|naf30d12.x1 Rabbit eye cornea. Unnormalized (naf) Oryctolagus cuniculus cDNA clone naf30d12 3', mRNA sequence [DN885552]
ENSOCUT00000004139	0.011	0.017	0.004	0.006	-0.033	0.008	0.846425	0.80886	0.986365	0.868187	0.732939	0.91698	leucine zipper-EF-hand containing transmembrane protein 2 [Source:HGNC Symbol;Acc:14648]
DN888386	0.004	0.005	-0.021	0.007	-0.015	-0.01	0.942762	0.971923	0.392559	0.722382	0.902362	0.760983	gb|nag14c02.x1 Rabbit eye minus lens and cornea. Unnormalized (nag) Oryctolagus cuniculus cDNA clone nag14c02 3', mRNA sequence [DN888386]
ENSOCUT00000009340	0.274	-0.038	0.065	-0.338	-0.329	0.173	0.038959	0.956014	0.852599	0.003021	0.052763	0.221516	chromodomain helicase DNA binding protein 1-like [Source:HGNC Symbol;Acc:1916]
ENSOCUT00000010286	-0.152	-0.249	-0.227	-0.389	-0.067	-0.167	0.235253	0.059281	0.045177	0.000119	0.974275	0.151907	transmembrane protein 106B [Source:HGNC Symbol;Acc:22407]
RPS6KB1	0.298	-0.141	0.049	0.156	0.078	-0.05	0.158202	0.70489	0.964665	0.389823	0.999938	0.927999	ref|Oryctolagus cuniculus ribosomal protein S6 kinase, 70kDa, polypeptide 1 (RPS6KB1), mRNA [NM_001101690]
PEPT1	0.03	-0.058	0.196	-0.001	-0.022	0.232	0.865969	0.73348	0.016952	0.995635	0.999938	0.004434	ref|Oryctolagus cuniculus oligopeptide transporter (PEPT1), mRNA [NM_001082337]
ENSOCUT00000006415	0.049	-0.015	-0.029	0.021	-0.001	-0.036	0.255815	0.904164	0.660054	0.568288	0.999938	0.422651	topoisomerase (DNA) III alpha [Source:HGNC Symbol;Acc:11992]
EB375180	0.092	-0.035	-0.005	0.006	0.007	-0.084	0.177448	0.81197	0.999276	0.938552	0.999938	0.200836	gb|nbc18f12.y1 Rabbit trigeminal nerve. Unnormalized (nbc) Oryctolagus cuniculus cDNA clone nbc18f12 5', mRNA sequence [EB375180]
ENSOCUT00000008341	0.582	-0.132	-0.056	0.032	0.251	-0.012	0.027678	0.853293	0.973109	0.920732	0.831938	0.995445	SR-related CTD-associated factor 4 [Source:HGNC Symbol;Acc:19304]
ENSOCUT00000008446	0.062	-0.006	-0.008	0.1	0.011	0.019	0.027604	0.980985	0.956554	7.8e-05	0.999938	0.646329	ADP-ribosylation factor-like 15 [Source:HGNC Symbol;Acc:25945]
EB379055	0.014	-0.01	-0.016	-0.006	-0.011	-0.013	0.715705	0.893949	0.716416	0.806949	0.99931	0.746082	gb|nbc44g11.x1 Rabbit trigeminal nerve. Unnormalized (nbc) Oryctolagus cuniculus cDNA clone nbc44g11 3', mRNA sequence [EB379055]
ENSOCUT00000017859	0.031	-0.005	-0.008	0.023	0.004	0.009	0.092604	0.968043	0.865558	0.136586	0.999938	0.785348	RNA binding motif protein 46 [Source:HGNC Symbol;Acc:28401]
ENSOCUT00000003929	0.126	-0.018	0.013	-0.033	0.045	0.032	0.124284	0.974414	0.983569	0.680246	0.976993	0.845963	RAB42, member RAS oncogene family [Source:HGNC Symbol;Acc:28702]
ENSOCUT00000006430	0.012	-0.003	0.006	0.009	0	-0.007	0.702734	0.991851	0.94758	0.666341	0.999938	0.875466	Unknown
EB380123	0.042	0.03	0.045	0.213	0.028	0.036	0.693908	0.880626	0.735592	0.000339	0.999938	0.772125	gb|nbc51g06.x1 Rabbit trigeminal nerve. Unnormalized (nbc) Oryctolagus cuniculus cDNA clone nbc51g06 3', mRNA sequence [EB380123]
EB379058	0.033	-0.188	0.1	-0.686	-0.021	-0.076	0.964296	0.646302	0.890446	0.000732	0.999938	0.89673	gb|nbc44h02.y1 Rabbit trigeminal nerve. Unnormalized (nbc) Oryctolagus cuniculus cDNA clone nbc44h02 5', mRNA sequence [EB379058]
ENSOCUT00000012523	0.019	0.012	0.002	0.013	0	-0.021	0.735603	0.933791	0.999276	0.725411	0.999938	0.718007	chromosome X open reading frame 57 [Source:HGNC Symbol;Acc:25486]
ENSOCUT00000002500	0.031	0.067	-0.009	0.022	-0.101	-0.015	0.825326	0.586606	0.994141	0.789365	0.601726	0.950506	Unknown
ENSOCUT00000010510	0.817	0.195	0	0.544	0.261	-0.082	0.014705	0.804828	0.999833	0.064975	0.908014	0.934686	carboxypeptidase D [Source:HGNC Symbol;Acc:2301]
ENSOCUT00000011836	-0.228	-0.195	-0.308	-0.447	-0.018	-0.151	0.455487	0.639753	0.27841	0.029127	0.999938	0.689241	filaggrin family member 2 [Source:HGNC Symbol;Acc:33276]
DN881966	0.032	-0.004	0.556	0.027	0.011	0.096	0.978235	0.997909	0.136254	0.950076	0.999938	0.920056	gb|naf04d06.x1 Rabbit eye cornea. Unnormalized (naf) Oryctolagus cuniculus cDNA clone naf04d06 3', mRNA sequence [DN881966]
ENSOCUT00000009446	0.035	-0.014	0.016	0.057	-0.045	0.067	0.750107	0.980325	0.968546	0.349456	0.93916	0.389081	Unknown
ENSOCUT00000002854	0.141	-0.012	0.019	0.323	-0.039	0.027	0.001403	0.963076	0.891811	0	0.866311	0.709325	Unknown
LOC100009099	-0.976	-0.188	-0.005	-1.31	-0.4	-0.05	0.002509	0.801615	0.999833	1.3e-05	0.670338	0.968511	ref|Oryctolagus cuniculus phosphoserine aminotransferase (LOC100009099), mRNA [NM_001082271]
ENSOCUT00000016024	-0.122	-0.044	-0.206	-0.349	0.016	-0.225	0.499325	0.940806	0.178778	0.003317	0.999938	0.103555	Unknown
DN886048	0.045	0.063	-0.114	-0.206	0.195	0.2	0.957477	0.978304	0.905603	0.447546	0.944762	0.637321	gb|naf34a09.y1 Rabbit eye cornea. Unnormalized (naf) Oryctolagus cuniculus cDNA clone naf34a09 5', mRNA sequence [DN886048]
ENSOCUT00000009205	-0.031	-0.047	0.141	-0.091	0	0.152	0.800805	0.721963	0.036955	0.125933	0.999938	0.01953	transmembrane protein 202 [Source:HGNC Symbol;Acc:33733]
ENSOCUT00000013859	-0.098	-0.13	-0.012	-0.146	0.018	0.329	0.914253	0.928113	0.999823	0.713807	0.999938	0.497282	nuclear cap binding protein subunit 1, 80kDa [Source:HGNC Symbol;Acc:7658]
ENSOCUT00000003170	-0.277	-0.134	-1.19	-0.868	-0.542	-0.795	0.624826	0.929226	0.001265	0.009316	0.575879	0.03458	signal peptide, CUB domain, EGF-like 2 [Source:HGNC Symbol;Acc:30425]
ENSOCUT00000004042	0.043	0.002	-0.051	0.034	0.011	-0.054	0.585873	0.997743	0.534027	0.525235	0.999938	0.420591	spindle and kinetochore associated complex subunit 3 [Source:HGNC Symbol;Acc:20262]
K02441	1.201	0.18	0.625	1.765	0.924	-0.244	0.057558	0.95593	0.465103	0.001098	0.507004	0.856827	gb|Rabbit MHC class I RLA (11 [K02441]
ENSOCUT00000010683	0.003	0.02	0.005	0.025	-0.031	-0.002	0.984866	0.8693	0.993518	0.554489	0.929287	0.994888	Unknown
ENSOCUT00000002007	0.02	-0.019	-0.07	0.004	-0.031	-0.077	0.772661	0.858021	0.085274	0.93736	0.901772	0.044208	exostoses (multiple)-like 2 [Source:HGNC Symbol;Acc:3516]
ENSOCUT00000001955	-0.044	-0.104	0.075	-0.053	0.09	0.022	0.744183	0.347792	0.524533	0.499595	0.735905	0.923306	Unknown
ENSOCUT00000010869	0.14	0.192	-0.177	0.069	-0.077	0.197	0.756161	0.709674	0.742421	0.817375	0.999938	0.609867	katanin p60 (ATPase containing) subunit A 1 [Source:HGNC Symbol;Acc:6216]
DN889381	0.182	0.103	0.033	0.317	0	0.006	0.485169	0.841373	0.984766	0.066079	0.999958	0.997374	gb|nag24c08.x1 Rabbit eye minus lens and cornea. Unnormalized (nag) Oryctolagus cuniculus cDNA clone nag24c08 3', mRNA sequence [DN889381]
EB382470	0.008	-0.009	0.018	0.004	-0.018	0.003	0.880559	0.915505	0.68423	0.874229	0.920867	0.980017	gb|nbd14g07.x1 Rabbit lens. Unnormalized (nbd) Oryctolagus cuniculus cDNA clone nbd14g07 3', mRNA sequence [EB382470]
DN886565	0.024	-0.002	0.016	0.006	0.028	0.001	0.564952	0.997743	0.83966	0.870048	0.844166	0.995505	gb|naf37g01.x1 Rabbit eye cornea. Unnormalized (naf) Oryctolagus cuniculus cDNA clone naf37g01 3', mRNA sequence [DN886565]
ENSOCUT00000006865	0.021	-0.019	0.025	0.05	0	0.02	0.662668	0.790915	0.648869	0.076827	0.999938	0.695007	Unknown
ENSOCUT00000016993	-0.024	-0.024	0.029	-0.049	-0.025	0.004	0.56056	0.651639	0.522635	0.06508	0.894512	0.973723	centrosomal protein 68kDa [Source:HGNC Symbol;Acc:29076]
ENSOCUT00000017839	-0.001	0.022	-0.005	0.015	0.015	0.009	0.989285	0.404761	0.963562	0.38605	0.883853	0.784497	Unknown
ENSOCUT00000012941	-0.001	-0.117	-0.349	-0.518	0.112	-0.457	0.997979	0.700198	0.025712	0.000256	0.936819	0.002966	ubiquitin specific peptidase 1 [Source:HGNC Symbol;Acc:12607]
ALDDH	-0.569	-0.028	0.011	-0.561	0.167	0.017	0.000621	0.990395	0.999755	0.000139	0.80409	0.985229	ref|Oryctolagus cuniculus aldehyde dehydrogenase (ALDDH), mRNA [NM_001082013]
ENSOCUT00000014261	0.045	0.022	-0.066	0	-0.05	-0.077	0.714486	0.955521	0.582148	0.997543	0.951222	0.394161	Eppin [Source:UniProtKB/TrEMBL;Acc:Q9BDL0]
ENSOCUT00000012637	2.512	0.202	0.409	3.735	0.898	0.046	0.00027	0.953857	0.782865	0	0.621202	0.991405	solute carrier family 26, member 4 [Source:HGNC Symbol;Acc:8818]
ENSOCUT00000000363	0.037	-0.204	-0.258	-0.083	0.004	-0.368	0.944227	0.463433	0.238363	0.669791	0.999938	0.044801	ring finger and CHY zinc finger domain containing 1, E3 ubiquitin protein ligase [Source:HGNC Symbol;Acc:17479]
ENSOCUT00000000392	0.011	0.003	0.007	0.038	0.009	0.006	0.741565	0.992417	0.92847	0.032266	0.99931	0.919265	Unknown
ENSOCUT00000012708	0.001	-0.142	-0.046	0.008	-0.169	-0.031	0.997979	0.501409	0.936936	0.965948	0.676811	0.944481	fibroblast growth factor 13 [Source:HGNC Symbol;Acc:3670]
AY175598	0.019	0.044	0.034	-0.033	0.004	-0.009	0.818817	0.53427	0.678188	0.43681	0.999938	0.951171	gb|Oryctolagus cuniculus clone mp215VL antibody variable domain mRNA, partial cds [AY175598]
ENSOCUT00000017728	0.047	-0.037	-0.032	-0.065	0.036	-0.038	0.739006	0.888056	0.919021	0.418502	0.999938	0.824833	glutamine-rich 1 [Source:HGNC Symbol;Acc:24713]
ENSOCUT00000001818	0.148	0.004	0.211	0.195	0.259	0.006	0.706283	0.997909	0.592456	0.399566	0.780626	0.998037	karyopherin alpha 4 (importin alpha 3) [Source:HGNC Symbol;Acc:6397]
ENSOCUT00000008729	-0.708	-0.325	0.058	-0.929	-0.079	-0.323	0.016574	0.460452	0.976836	0.00042	0.999938	0.353263	Unknown
ENSOCUT00000007455	0.021	-0.001	-0.011	0.026	0.016	0.009	0.258828	0.997743	0.723298	0.061446	0.812039	0.752392	gb|Oryctolagus cuniculus 5-hydroxytryptamine 3 receptor B subunit mRNA, partial cds [AF305700]
ENSOCUT00000008715	0.013	0.015	0.013	0.022	0.021	-0.005	0.739735	0.745156	0.817001	0.311046	0.849048	0.938553	Unknown
EB373378	0.026	0.015	0.008	-0.009	0.014	0.029	0.367977	0.754561	0.926823	0.704366	0.975803	0.276945	gb|nbc06f07.x1 Rabbit trigeminal nerve. Unnormalized (nbc) Oryctolagus cuniculus cDNA clone nbc06f07 3', mRNA sequence [EB373378]
TPD52	0.437	-0.265	0.246	0.486	0.098	0.226	0.131963	0.527799	0.551394	0.038104	0.999938	0.533884	ref|Oryctolagus cuniculus tumor protein D52 (TPD52), mRNA [NM_001082360]
ENSOCUT00000010314	0.657	-0.29	-0.827	-0.014	0.179	-0.031	0.438992	0.885749	0.312347	0.986962	0.999938	0.995152	mesencephalic astrocyte-derived neurotrophic factor [Source:HGNC Symbol;Acc:15461]
ENSOCUT00000005224	-1.193	-0.729	-0.983	-2.024	-0.529	-0.874	0.116453	0.502233	0.235823	0.001173	0.918379	0.270006	Unknown
ENSOCUT00000009147	0.025	-0.03	0.001	-0.141	0.077	-0.095	0.797472	0.814131	0.999833	0.002198	0.539332	0.070783	gb|Oryctolagus cuniculus cyclin E1 (CCNE1) mRNA, partial cds [EU137106]
DN884264	-0.13	0.205	-0.51	-1.195	0.151	-0.37	0.794539	0.695495	0.073638	4e-06	0.983365	0.212449	gb|naf21a11.y1 Rabbit eye cornea. Unnormalized (naf) Oryctolagus cuniculus cDNA clone naf21a11 5', mRNA sequence [DN884264]
DN888156	0.019	0.014	-0.003	-0.007	0.02	0	0.323792	0.60378	0.984841	0.659318	0.665244	0.998582	gb|nag11h04.x1 Rabbit eye minus lens and cornea. Unnormalized (nag) Oryctolagus cuniculus cDNA clone nag11h04 3', mRNA sequence [DN888156]
ENSOCUT00000000232	-0.166	0.068	-0.048	-0.47	0.048	-0.298	0.417462	0.894394	0.949916	0.000993	0.999938	0.06401	aminoadipate-semialdehyde dehydrogenase-phosphopantetheinyl transferase [Source:HGNC Symbol;Acc:14235]
ENSOCUT00000007965	0.041	0.025	-0.005	0.022	0.03	-0.022	0.292154	0.685948	0.986365	0.496842	0.861143	0.671993	par-3 partitioning defective 3 homolog B (C. elegans) [Source:HGNC Symbol;Acc:14446]
ENSOCUT00000005774	-0.121	0.127	0.245	-0.121	-0.08	0.107	0.740864	0.801932	0.390515	0.579838	0.999938	0.800064	gb|nag07g08.y1 Rabbit eye minus lens and cornea. Unnormalized (nag) Oryctolagus cuniculus cDNA clone nag07g08 5', mRNA sequence [DN887742]
ENSOCUT00000017676	-0.07	-0.228	-0.024	0.122	0.016	-0.04	0.737111	0.143482	0.977984	0.285239	0.999938	0.903037	serine/arginine-rich splicing factor 1 [Source:HGNC Symbol;Acc:10780]
D17403	0.645	-0.683	-0.456	0.058	-0.356	0.494	0.387501	0.432378	0.671769	0.938109	0.975803	0.54595	gb|Oryctolagus cuniculus mRNA for gamma-actin, 3' untranslated region [D17403]
ENSOCUT00000011884	-0.017	0.071	-0.113	-0.066	0.015	-0.042	0.933796	0.577822	0.198322	0.353435	0.999938	0.758987	chromosome 12 open reading frame 65 [Source:HGNC Symbol;Acc:26784]
ENSOCUT00000016834	0.011	-0.015	-0.006	-0.001	-0.001	0.018	0.83157	0.830457	0.970562	0.985559	0.999938	0.661154	Unknown
ENSOCUT00000010658	-0.372	-0.252	-0.088	-0.814	0.042	-0.315	0.02136	0.234839	0.827259	0	0.999938	0.048188	peptidylprolyl isomerase (cyclophilin)-like 3 [Source:HGNC Symbol;Acc:9262]
ENSOCUT00000015960	-0.058	-0.074	-0.154	-0.216	0.074	-0.112	0.829928	0.83814	0.410669	0.079018	0.987804	0.564715	vesicle-associated membrane protein 4 [Source:HGNC Symbol;Acc:12645]
ENSOCUT00000010857	0.009	0.007	0.002	0.03	0.013	-0.016	0.831294	0.926098	0.996138	0.113399	0.975803	0.591906	MYST/Esa1-associated factor 6 [Source:HGNC Symbol;Acc:25674]
ENSOCUT00000011170	0.046	-0.02	0.022	0.053	-0.013	0.055	0.300108	0.828653	0.798113	0.109508	0.999938	0.163775	opioid binding protein/cell adhesion molecule-like [Source:HGNC Symbol;Acc:8143]
ENSOCUT00000010493	0.816	0.014	0.133	1.269	0.155	0.015	0.000276	0.997743	0.783172	0	0.936819	0.991405	oxidative stress induced growth inhibitor 1 [Source:HGNC Symbol;Acc:30093]
ENSOCUT00000012295	0.138	0.053	-0.192	-0.249	0.13	-0.645	0.700754	0.974414	0.59781	0.219009	0.979396	0.003064	zinc finger protein 326 [Source:HGNC Symbol;Acc:14104]
AGTR2	0.022	-0.003	-0.008	0.017	0.008	-0.014	0.363852	0.992417	0.9024	0.360341	0.999938	0.621962	ref|Oryctolagus cuniculus angiotensin II receptor, type 2 (AGTR2), mRNA [NM_001082638]
ENSOCUT00000008225	1.133	-0.486	-0.128	0.672	0.049	-0.158	0.034077	0.579069	0.968546	0.152835	0.999938	0.911253	chromodomain helicase DNA binding protein 4 [Source:HGNC Symbol;Acc:1919]
ENSOCUT00000013064	0.062	-0.031	-0.019	0.021	-0.004	-0.014	0.15134	0.67063	0.85918	0.602018	0.999938	0.887781	Hepatocyte growth factor receptor [Source:UniProtKB/Swiss-Prot;Acc:Q09YN5]
ENSOCUT00000003888	0.072	-0.003	0.012	-0.009	-0.055	0.057	0.568993	0.997743	0.992435	0.937184	0.972273	0.697591	chromosome 2 open reading frame 71 [Source:HGNC Symbol;Acc:34383]
ENSOCUT00000002996	0.351	-0.228	-0.808	-0.377	0.432	0.291	0.809516	0.956014	0.451509	0.639351	0.983364	0.87259	gb|naf32d01.y1 Rabbit eye cornea. Unnormalized (naf) Oryctolagus cuniculus cDNA clone naf32d01 5', mRNA sequence [DN885803]
TYR	-0.103	-0.032	-0.177	-0.101	-0.029	-0.172	0.041733	0.756742	0.000248	0.019145	0.979153	0.000462	ref|Oryctolagus cuniculus tyrosinase (oculocutaneous albinism IA) (TYR), mRNA [NM_001082077]
ENSOCUT00000000681	0.573	-0.43	-0.471	-0.435	0.028	-0.306	0.076428	0.304053	0.173803	0.111258	0.999938	0.420851	gb|nag28f07.y1 Rabbit eye minus lens and cornea. Unnormalized (nag) Oryctolagus cuniculus cDNA clone nag28f07 5', mRNA sequence [DN889821]
ENSOCUT00000007919	0.049	0.031	-0.169	0.058	0.153	0.191	0.817305	0.962434	0.186452	0.617357	0.608252	0.094997	gb|nag17d02.y1 Rabbit eye minus lens and cornea. Unnormalized (nag) Oryctolagus cuniculus cDNA clone nag17d02 5', mRNA sequence [DN888695]
EB374356	-0.12	0.003	0.003	-0.001	-0.016	0.019	0.309706	0.997743	0.999785	0.996223	0.999938	0.953544	gb|nbc12h06.y1 Rabbit trigeminal nerve. Unnormalized (nbc) Oryctolagus cuniculus cDNA clone nbc12h06 5', mRNA sequence [EB374356]
ENSOCUT00000012748	0.09	0.001	-0.084	-0.04	-0.023	-0.107	0.596314	0.997909	0.71479	0.755737	0.999938	0.482177	gb|Oryctolagus cuniculus PKA regulatory subunit RIIbeta-like mRNA, complete sequence [AF352830]
ENSOCUT00000006732	0.031	0.004	-0.007	-0.026	-0.018	-0.016	0.493448	0.994019	0.976693	0.432295	0.985295	0.818832	myomesin family, member 3 [Source:HGNC Symbol;Acc:26679]
PAT1	0.015	-0.007	0.003	0.023	0.005	-0.019	0.700181	0.959181	0.993518	0.311427	0.999938	0.601629	ref|Oryctolagus cuniculus proton/amino acid transporter 1 (PAT1), mRNA [NM_001082183]
DN887893	-0.011	-0.057	-0.05	0.053	-0.063	-0.074	0.888189	0.194199	0.204449	0.077056	0.29667	0.02404	gb|nag09b11.x1 Rabbit eye minus lens and cornea. Unnormalized (nag) Oryctolagus cuniculus cDNA clone nag09b11 3', mRNA sequence [DN887893]
KCND2	-0.006	-0.017	0.008	0.039	-0.029	0	0.882878	0.598805	0.893261	0.016414	0.47983	0.998342	ref|Oryctolagus cuniculus potassium voltage-gated channel, Shal-related subfamily, member 2 (KCND2), mRNA [NM_001082118]
EB373900	-0.081	0.008	0.009	-0.076	0	0.01	0.062666	0.986572	0.972323	0.036388	0.999938	0.938621	gb|nbc10a01.y1 Rabbit trigeminal nerve. Unnormalized (nbc) Oryctolagus cuniculus cDNA clone nbc10a01 5', mRNA sequence [EB373900]
ENSOCUT00000016241	0.024	-0.006	0	0.026	0.003	-0.014	0.457086	0.970503	0.999833	0.261099	0.999938	0.758266	mutS homolog 4 (E. coli) [Source:HGNC Symbol;Acc:7327]
DN889133	0.006	-0.009	0.01	0.007	0.011	-0.014	0.877223	0.86764	0.818471	0.73741	0.972273	0.611841	gb|nag21g06.x1 Rabbit eye minus lens and cornea. Unnormalized (nag) Oryctolagus cuniculus cDNA clone nag21g06 3', mRNA sequence [DN889133]
ENSOCUT00000008743	0.053	0.082	-0.01	-0.068	-0.051	0.086	0.815062	0.735708	0.999177	0.572357	0.999938	0.628082	Unknown
ENSOCUT00000016333	0.024	0.012	-0.011	0.027	-0.017	0.01	0.741565	0.963471	0.961431	0.526117	0.999938	0.942257	Unknown
ENSOCUT00000016289	0.024	0.026	-0.007	0.069	-0.013	-0.012	0.677632	0.72377	0.981487	0.033876	0.999938	0.903525	transforming growth factor, beta receptor 1 [Source:HGNC Symbol;Acc:11772]
LOC100101557	-0.069	-0.021	-0.313	0.04	-0.287	-0.66	0.908614	0.997743	0.324586	0.893999	0.736487	0.007302	ref|Oryctolagus cuniculus calmodulin-dependent protein kinase II-delta dash (LOC100101557), mRNA [NM_001099954]
ENSOCUT00000015167	0.716	0.066	-0.509	0.758	-0.06	-0.136	0.140987	0.992417	0.38517	0.053564	0.999938	0.910598	coiled-coil domain containing 53 [Source:HGNC Symbol;Acc:24256]
AF029955	0.002	0.022	0.002	0.024	0.002	0.004	0.98411	0.514942	0.998118	0.21345	0.999938	0.961256	gb|Oryctolagus cuniculus clone 2819 IgM heavy chain VDJ region mRNA, partial cds [AF029955]
ENSOCUT00000004666	0.12	-0.032	-0.033	0.206	0.046	-0.053	0.058264	0.842634	0.831333	0.000181	0.918443	0.518753	fucosyltransferase 8 (alpha (1,6) fucosyltransferase) [Source:HGNC Symbol;Acc:4019]
ENSOCUT00000016549	-0.031	0.03	-0.028	-0.065	0.012	-0.058	0.521655	0.616667	0.643677	0.034166	0.999938	0.103243	tetraspanin 5 [Source:HGNC Symbol;Acc:17753]
ENSOCUT00000004796	0.004	-0.002	-0.005	-0.026	-0.043	0.011	0.965504	0.997743	0.984841	0.339601	0.523113	0.869417	chromosome 1 open reading frame 227 [Source:HGNC Symbol;Acc:33709]
ENSOCUT00000014968	-0.099	-0.014	-0.169	-0.142	-0.028	-0.106	0.141968	0.978304	0.00488	0.00857	0.999938	0.093391	olfactomedin-like 1 [Source:HGNC Symbol;Acc:24473]
ENSOCUT00000013047	-0.017	-0.159	0.007	-0.063	-0.053	0.575	0.990048	0.889771	0.999833	0.883076	0.999938	0.130652	SYF2 homolog, RNA splicing factor (S. cerevisiae) [Source:HGNC Symbol;Acc:19824]
ENSOCUT00000004373	0.01	0.009	0.007	0.099	-0.025	0.006	0.937418	0.986157	0.984841	0.0123	0.983365	0.977072	Unknown
ENSOCUT00000010694	0.098	-0.047	0.082	0.552	-0.178	0.392	0.936924	0.996738	0.980439	0.169631	0.999938	0.507353	papilin, proteoglycan-like sulfated glycoprotein [Source:HGNC Symbol;Acc:19262]
ENSOCUT00000006914	0.036	-0.002	0.012	0.038	-0.011	0.005	0.278017	0.997743	0.897043	0.133949	0.999938	0.955331	Unknown
EIF4G2	0.128	-0.305	-0.198	-0.668	-0.243	0.392	0.896193	0.719641	0.878182	0.076383	0.983108	0.476233	ref|Oryctolagus cuniculus eukaryotic translation initiation factor 4 gamma, 2 (EIF4G2), mRNA [NM_001082379]
EB384510	0.006	0	0.027	0.041	-0.008	-0.021	0.946827	0.997909	0.618494	0.15206	0.999938	0.68102	gb|nbd28b02.x1 Rabbit lens. Unnormalized (nbd) Oryctolagus cuniculus cDNA clone nbd28b02 3', mRNA sequence [EB384510]
ENSOCUT00000012961	-0.011	-0.009	0.007	0.007	-0.005	-0.006	0.834215	0.934239	0.963241	0.835505	0.999938	0.94297	Unknown
EB379986	0.093	-0.011	-0.182	-0.019	0.055	-0.17	0.332597	0.993945	0.019121	0.831438	0.944867	0.026857	gb|nbc50h03.y1 Rabbit trigeminal nerve. Unnormalized (nbc) Oryctolagus cuniculus cDNA clone nbc50h03 5', mRNA sequence [EB379986]
ENSOCUT00000012339	0.02	0.022	0.006	0.042	0.003	-0.017	0.725993	0.77471	0.985873	0.187478	0.999938	0.801117	cell division cycle 25 homolog A (S. pombe) [Source:HGNC Symbol;Acc:1725]
ENSOCUT00000013046	0.031	0.018	-0.095	0.147	-0.014	-0.094	0.853037	0.979557	0.374925	0.042176	0.999938	0.327975	chromosome X open reading frame 65 [Source:HGNC Symbol;Acc:33713]
ENSOCUT00000012196	-0.067	0.229	0.015	-0.182	0.449	-0.305	0.874879	0.429881	0.999258	0.323895	0.120745	0.139489	aminoadipate-semialdehyde dehydrogenase [Source:HGNC Symbol;Acc:23993]
EB372740	0.014	0.011	0.014	0.006	0.017	0.002	0.607274	0.812944	0.702148	0.788597	0.870706	0.982447	gb|nbc02e07.x1 Rabbit trigeminal nerve. Unnormalized (nbc) Oryctolagus cuniculus cDNA clone nbc02e07 3', mRNA sequence [EB372740]
ENSOCUT00000009135	0.037	-0.011	0.047	-0.043	-0.003	0.073	0.580802	0.97272	0.48885	0.325292	0.999938	0.139491	olfactory receptor, family 6, subfamily C, member 3 [Source:HGNC Symbol;Acc:15437]
ENSOCUT00000007212	0.003	-0.037	-0.05	-0.007	0.037	-0.049	0.985202	0.695173	0.47496	0.898357	0.918379	0.419551	coenzyme Q10 homolog A (S. cerevisiae) [Source:HGNC Symbol;Acc:26515]
ENSOCUT00000006662	-0.108	-0.013	0.209	-0.331	0.5	-0.206	0.913879	0.997743	0.845965	0.391757	0.67781	0.791608	tripartite motif containing 47 [Source:HGNC Symbol;Acc:19020]
MEL-32	-0.159	-0.382	0.127	-0.203	0.014	0.023	0.310301	0.009423	0.507714	0.078562	0.999938	0.958967	ref|Oryctolagus cuniculus cytosolic serine hydroxymethyltransferase (MEL-32), mRNA [NM_001101717]
ENSOCUT00000011430	-0.025	0.009	-0.027	-0.023	0.001	0.003	0.729237	0.982164	0.782236	0.604732	0.999938	0.988844	coiled-coil domain containing 30 [Source:HGNC Symbol;Acc:26103]
EB379981	0.175	0.036	-0.025	0.147	0.002	0.015	0.003174	0.787588	0.901581	0.004456	0.999938	0.932287	gb|nbc50g12.x1 Rabbit trigeminal nerve. Unnormalized (nbc) Oryctolagus cuniculus cDNA clone nbc50g12 3', mRNA sequence [EB379981]
AF264610	0.023	0.015	-0.009	0.02	0.021	0	0.506294	0.807383	0.921575	0.412748	0.894565	0.998489	gb|Oryctolagus cuniculus clone DL5987 IgM heavy chain VDJ region mRNA, partial cds [AF264610]
ENSOCUT00000001571	-0.281	0.066	-0.066	-0.16	0.567	-0.511	0.366091	0.967142	0.963562	0.520428	0.122387	0.038932	gb|CU465504 SSH library 4 cells embryo subtracted from morulae embryo (part of lcaf library) (lcap) Oryctolagus cuniculus cDNA clone lcap0020.a.02, mRNA sequence [CU465504]
ENSOCUT00000008358	0.057	0.042	0.234	0.003	-0.051	0.257	0.789166	0.924951	0.052029	0.984102	0.999938	0.025299	Unknown
EB378792	-0.14	-0.121	-0.169	0.095	-0.047	-0.17	0.452655	0.631618	0.356832	0.497776	0.999938	0.29955	gb|nbc43b05.y1 Rabbit trigeminal nerve. Unnormalized (nbc) Oryctolagus cuniculus cDNA clone nbc43b05 5', mRNA sequence [EB378792]
ENSOCUT00000010262	0.69	-0.238	0.504	1.333	-0.101	0.818	0.137255	0.820022	0.357281	0.000466	0.999938	0.053787	ets homologous factor [Source:HGNC Symbol;Acc:3246]
ENSOCUT00000001081	0.017	0.015	0.011	0.003	0.029	-0.001	0.478949	0.653924	0.769616	0.895796	0.437784	0.99604	Unknown
ENSOCUT00000007659	0.022	0.002	-0.024	0.039	0.033	-0.015	0.413493	0.997743	0.368896	0.033216	0.482108	0.625452	myosin VC [Source:HGNC Symbol;Acc:7604]
ENSOCUT00000002901	0.149	-0.091	0.12	0.22	0.093	-0.091	0.297575	0.688636	0.481293	0.03642	0.909234	0.598362	polymerase (DNA directed) kappa [Source:HGNC Symbol;Acc:9183]
DN890902	0.016	0.108	-0.014	0.003	-0.004	-0.014	0.933739	0.251298	0.977984	0.975208	0.999938	0.952743	gb|nag38e10.x1 Rabbit eye minus lens and cornea. Unnormalized (nag) Oryctolagus cuniculus cDNA clone nag38e10 3', mRNA sequence [DN890902]
DN888049	0.678	0.078	-0.192	0.447	0.347	0.208	0.009727	0.955252	0.701179	0.053111	0.630818	0.572209	gb|nag10g11.y1 Rabbit eye minus lens and cornea. Unnormalized (nag) Oryctolagus cuniculus cDNA clone nag10g11 5', mRNA sequence [DN888049]
EB377796	0.76	1.111	0.526	-0.486	0.479	-0.135	0.151041	0.050438	0.417667	0.272056	0.815176	0.920404	gb|nbc36e01.y1 Rabbit trigeminal nerve. Unnormalized (nbc) Oryctolagus cuniculus cDNA clone nbc36e01 5', mRNA sequence [EB377796]
ENSOCUT00000011011	1.031	-0.108	-0.953	-0.14	-0.193	-0.18	0.218793	0.992417	0.286973	0.87207	0.999938	0.934537	signal recognition particle 68kDa [Source:HGNC Symbol;Acc:11302]
ENSOCUT00000017936	-0.044	-0.099	0.325	-0.14	-0.033	0.206	0.71382	0.317041	1.1e-05	0.027454	0.999938	0.003776	solute carrier family 39 (zinc transporter), member 10 [Source:HGNC Symbol;Acc:20861]
ENSOCUT00000008283	0.713	0.091	-0.106	0.546	0.072	-0.102	0.006099	0.930167	0.905405	0.016408	0.999938	0.863429	zinc finger, SWIM-type containing 6 [Source:HGNC Symbol;Acc:29316]
DN890778	0.504	0.093	-0.196	0.916	0.141	-0.091	0.016672	0.88487	0.540585	4e-06	0.951209	0.837893	gb|nag37c12.y1 Rabbit eye minus lens and cornea. Unnormalized (nag) Oryctolagus cuniculus cDNA clone nag37c12 5', mRNA sequence [DN890778]
ENSOCUT00000003955	0.024	0.018	0.003	0.018	-0.055	-0.012	0.732981	0.894394	0.999755	0.683043	0.637715	0.920056	Unknown
AY171637	-0.093	0.011	0.01	0.006	0.006	0.023	0.388396	0.994019	0.993909	0.95784	0.999938	0.927042	gb|Oryctolagus cuniculus clone mp010VH antibody variable domain mRNA, partial cds [AY171637]
ENSOCUT00000010786	-0.073	-0.122	-0.133	-0.232	-0.006	-0.085	0.641187	0.414783	0.296611	0.010447	0.999938	0.550734	transmembrane protein 168 [Source:HGNC Symbol;Acc:25826]
DN889430	0.025	0.013	-0.005	0.018	-0.016	-0.009	0.292101	0.759481	0.968928	0.324006	0.901675	0.821452	gb|nag24g06.x1 Rabbit eye minus lens and cornea. Unnormalized (nag) Oryctolagus cuniculus cDNA clone nag24g06 3', mRNA sequence [DN889430]
ENSOCUT00000002197	0.239	-0.109	0.048	-0.081	-0.05	0.024	0.040363	0.552919	0.898503	0.466302	0.999938	0.949697	HD domain containing 3 [Source:HGNC Symbol;Acc:30522]
ENSOCUT00000010101	0.091	0.006	-0.016	0.004	0.039	0.008	0.006194	0.990262	0.861436	0.923959	0.701785	0.930745	gamma-aminobutyric acid (GABA) A receptor, beta 2 [Source:HGNC Symbol;Acc:4082]
ENSOCUT00000001495	0.048	0.001	-0.018	-0.004	0.009	-0.011	0.027501	0.997743	0.630338	0.867325	0.999938	0.798516	Unknown
ENSOCUT00000009195	0.021	-0.01	-0.003	-0.01	0.005	-0.025	0.404762	0.853133	0.988574	0.62858	0.999938	0.247399	ermin, ERM-like protein [Source:HGNC Symbol;Acc:29208]
ENSOCUT00000008066	0.003	0.006	-0.013	-0.002	-0.023	-0.017	0.968111	0.970631	0.839954	0.951186	0.849612	0.668426	Cholinesterase [Source:UniProtKB/Swiss-Prot;Acc:P21927]
LOC100009459	0.036	-0.073	-0.016	-0.071	-0.046	0.238	0.848758	0.673295	0.982559	0.434209	0.996635	0.008919	ref|Oryctolagus cuniculus CD59 homolog (LOC100009459), mRNA [NM_001082712]
ENSOCUT00000003533	-0.046	0.081	0.023	0.009	0.016	-0.025	0.845942	0.734859	0.976693	0.954642	0.999938	0.948367	gb|Oryctolagus cuniculus protein phosphatase PP2A0 B' subunit delta isoform mRNA, partial cds [U38194]
ENSOCUT00000001418	0.058	-0.261	0.162	-0.604	0.053	-0.04	0.910223	0.392072	0.676547	0.0014	0.999938	0.955462	gb|nbc22f03.y1 Rabbit trigeminal nerve. Unnormalized (nbc) Oryctolagus cuniculus cDNA clone nbc22f03 5', mRNA sequence [EB375756]
DN885931	0.039	-0.014	-0.022	-0.011	0.007	-0.024	0.259317	0.869623	0.699771	0.738468	0.999938	0.562393	gb|naf33c07.x1 Rabbit eye cornea. Unnormalized (naf) Oryctolagus cuniculus cDNA clone naf33c07 3', mRNA sequence [DN885931]
ENSOCUT00000015082	0.015	-0.01	-0.009	0.029	0.005	-0.01	0.764729	0.932089	0.944073	0.275897	0.999938	0.8978	outer dense fiber of sperm tails 4 [Source:HGNC Symbol;Acc:19056]
LOC100009163	0.81	-0.233	-0.405	0.546	0.489	0.057	0.407162	0.953857	0.841901	0.467982	0.967895	0.990415	ref|Oryctolagus cuniculus protein phosphatase X (LOC100009163), mRNA [NM_001082323]
EB373562	0.05	0.014	0.064	-0.084	-0.003	0.044	0.821899	0.994908	0.826388	0.457254	0.999938	0.873753	gb|nbc07h01.y1 Rabbit trigeminal nerve. Unnormalized (nbc) Oryctolagus cuniculus cDNA clone nbc07h01 5', mRNA sequence [EB373562]
ENSOCUT00000014905	0.007	-0.006	-0.004	0.01	-0.023	0.002	0.845442	0.939425	0.977984	0.582545	0.674866	0.977913	Unknown
ENSOCUT00000000030	-0.018	-0.008	-0.022	-0.121	-0.015	-0.168	0.813875	0.983347	0.820975	0.000756	0.999938	4.1e-05	Sialin (Predicted) [Source:UniProtKB/TrEMBL;Acc:B7NZC4]
ENSOCUT00000012636	0.043	0.008	0.007	0.009	0.027	0.02	0.24763	0.971923	0.97239	0.795539	0.889142	0.708545	deleted in azoospermia-like [Source:HGNC Symbol;Acc:2685]
ENSOCUT00000015204	0.004	0.015	-0.025	0.026	0.002	0.011	0.94348	0.694983	0.345426	0.161529	0.999938	0.764098	Unknown
ENSOCUT00000008875	0.022	0.017	0.005	0.03	0.003	0.02	0.452918	0.676898	0.971617	0.125947	0.999938	0.479682	Unknown
EB373112	0.001	0.046	0.037	0.076	-0.01	0.054	0.992654	0.390203	0.504757	0.022406	0.999938	0.180845	gb|nbc04h10.x1 Rabbit trigeminal nerve. Unnormalized (nbc) Oryctolagus cuniculus cDNA clone nbc04h10 3', mRNA sequence [EB373112]
EB379504	0.031	0.004	0.002	0.028	-0.005	-0.02	0.348648	0.991235	0.999177	0.261753	0.999938	0.632559	gb|nbc47f07.y1 Rabbit trigeminal nerve. Unnormalized (nbc) Oryctolagus cuniculus cDNA clone nbc47f07 5', mRNA sequence [EB379504]
LOC100009296	0.344	-0.152	0.053	-0.062	-0.157	-0.176	0.224058	0.779419	0.973109	0.825309	0.966258	0.637712	ref|Oryctolagus cuniculus transmembrane protein (LOC100009296), mRNA [NM_001082408]
ENSOCUT00000010034	0.012	-0.053	0.034	0.062	0.054	0.01	0.911571	0.414783	0.692011	0.124384	0.694494	0.948047	Unknown
ENSOCUT00000008956	-0.114	-0.023	0.024	-0.085	0.053	-0.011	0.290504	0.971923	0.961541	0.307176	0.976993	0.97925	phosphatidylcholine transfer protein [Source:HGNC Symbol;Acc:8752]
ENSOCUT00000015997	0.014	-0.007	0.003	0.07	-0.006	-0.037	0.917934	0.994908	0.999755	0.147079	0.999938	0.659275	amine oxidase, copper containing 2 (retina-specific) [Source:HGNC Symbol;Acc:549]
ENSOCUT00000013375	0.379	0.28	0.152	0.458	0.016	0.513	0.436074	0.70122	0.906092	0.176925	0.999938	0.207364	Unknown
ENSOCUT00000001128	0.464	-0.098	-0.455	-0.192	0.103	0.05	0.747676	0.994908	0.83369	0.844406	0.999938	0.993218	phosphatidylinositol glycan anchor biosynthesis, class F [Source:HGNC Symbol;Acc:8962]
EB377560	0.037	-0.012	0.002	0.042	0.006	0.076	0.455697	0.948033	0.999762	0.215978	0.999938	0.043582	gb|nbc34h04.x1 Rabbit trigeminal nerve. Unnormalized (nbc) Oryctolagus cuniculus cDNA clone nbc34h04 3', mRNA sequence [EB377560]
ENSOCUT00000013374	-0.534	0.203	-0.173	-0.768	0.004	-0.316	0.003282	0.445338	0.524525	7e-06	0.999938	0.085364	PAK1 interacting protein 1 [Source:HGNC Symbol;Acc:20882]
ENSOCUT00000016410	0.009	-0.07	-0.02	0.153	0.041	-0.071	0.987733	0.894062	0.994141	0.321386	0.999938	0.842309	protein geranylgeranyltransferase type I, beta subunit [Source:HGNC Symbol;Acc:8895]
ENSOCUT00000009701	0.348	0.157	0.137	0.101	0.183	0.808	0.528006	0.910294	0.934447	0.825503	0.999938	0.042897	proline/arginine-rich end leucine-rich repeat protein [Source:HGNC Symbol;Acc:9357]
ENSOCUT00000009282	0.03	0.019	0.035	0.052	0.029	0.034	0.792633	0.952214	0.823698	0.382201	0.99931	0.768112	potassium channel tetramerisation domain containing 6 [Source:HGNC Symbol;Acc:22235]
ENSOCUT00000014051	0.006	0.004	-0.033	0.097	0.004	-0.031	0.984408	0.997743	0.921655	0.221319	0.999938	0.886996	limbic system-associated membrane protein [Source:HGNC Symbol;Acc:6705]
ENSOCUT00000000782	0.037	0.023	0.056	0.101	0.003	0.079	0.893404	0.986827	0.880347	0.37786	0.999938	0.68272	Unknown
ENSOCUT00000011050	0.009	0.012	0.007	0.047	-0.009	0.031	0.833266	0.843083	0.945555	0.017489	0.999938	0.195526	Unknown
ENSOCUT00000014087	0.517	-0.038	0.17	0.686	0.129	-0.089	0.069075	0.993945	0.774465	0.00398	0.99828	0.898506	ADP-ribosylation factor-like 8B [Source:HGNC Symbol;Acc:25564]
ENSOCUT00000009564	0.055	0.056	0.046	-0.171	-0.071	-0.073	0.554952	0.638192	0.738662	0.003656	0.781775	0.357279	KIAA1841 [Source:HGNC Symbol;Acc:29387]
IGF-IB	-0.418	-0.065	-0.891	-0.769	-0.215	-0.137	0.279544	0.984817	0.004972	0.007298	0.954318	0.847055	ref|Oryctolagus cuniculus insulin-like growth factor IB (IGF-IB), mRNA [NM_001082026]
ENSOCUT00000011336	0.113	0.029	0.011	0.084	-0.029	0.041	0.160105	0.905464	0.986365	0.202985	0.999938	0.752215	tripartite motif containing 25 [Source:HGNC Symbol;Acc:12932]
ENSOCUT00000005139	0.21	0.279	-0.632	-1.273	0.482	-0.579	0.874879	0.882777	0.469842	0.018791	0.908877	0.465062	antigen identified by monoclonal antibody Ki-67 [Source:HGNC Symbol;Acc:7107]
ENSOCUT00000012580	-0.208	-0.084	-0.09	-0.472	-0.121	-0.192	0.32459	0.865707	0.844504	0.002168	0.945198	0.350037	eukaryotic translation elongation factor 1 epsilon 1 [Source:HGNC Symbol;Acc:3212]
CU464309	-0.298	0.099	0.142	-1.038	0.274	0.009	0.52445	0.958515	0.901581	0.000665	0.902223	0.998037	gb|CU464309 SSH library morulae embryo subtracted from blastocyst embryo (lcao) Oryctolagus cuniculus cDNA clone lcao0019.h.02, mRNA sequence [CU464309]
ENSOCUT00000005721	-0.046	-0.019	-0.076	-0.004	-0.005	-0.024	0.76519	0.980325	0.600302	0.974824	0.999938	0.925428	gb|naf21g04.y1 Rabbit eye cornea. Unnormalized (naf) Oryctolagus cuniculus cDNA clone naf21g04 5', mRNA sequence [DN884356]
ENSOCUT00000014232	-0.04	-0.043	-0.096	-0.074	0.014	-0.081	0.426603	0.46997	0.012898	0.032499	0.999938	0.037993	regulatory factor X-associated protein [Source:HGNC Symbol;Acc:9988]
ENSOCUT00000001806	-0.004	-0.012	-0.002	-0.013	0.026	-0.03	0.947471	0.817292	0.999177	0.509204	0.655614	0.176388	MOB kinase activator 1B [Source:HGNC Symbol;Acc:29801]
ENSOCUT00000010714	0.05	0.005	-0.052	0.17	0.033	-0.095	0.582836	0.997743	0.634795	0.002614	0.993833	0.161671	Sperm-associated antigen 4 protein (Predicted) [Source:UniProtKB/TrEMBL;Acc:B7NZJ0]
ENSOCUT00000007250	-0.032	0.007	0.019	-0.037	0.003	0.039	0.630971	0.991603	0.893869	0.383779	0.999938	0.516617	nucleolar protein 7, 27kDa [Source:HGNC Symbol;Acc:21040]
ENSOCUT00000002660	-0.057	0.129	-0.094	0.503	0.527	-0.089	0.919124	0.813198	0.90203	0.011224	0.102108	0.860967	Unknown
EB377314	0.004	-0.149	-0.283	-0.794	0.132	-0.429	0.996111	0.70441	0.23293	2.2e-05	0.954318	0.03023	gb|nbc33c02.y1 Rabbit trigeminal nerve. Unnormalized (nbc) Oryctolagus cuniculus cDNA clone nbc33c02 5', mRNA sequence [EB377314]
ENSOCUT00000002908	-0.039	-0.018	-0.071	-0.082	0.081	-0.195	0.553332	0.911841	0.184392	0.046787	0.390776	4.7e-05	growth factor receptor-bound protein 14 [Source:HGNC Symbol;Acc:4565]
MMP2	-0.055	-0.229	-0.696	-0.613	-0.36	-0.204	0.927217	0.528377	0.001835	0.002607	0.482108	0.502984	ref|Oryctolagus cuniculus matrix metallopeptidase 2 (gelatinase A, 72kDa gelatinase, 72kDa type IV collagenase) (MMP2), mRNA [NM_001082209]
ENSOCUT00000009841	0.348	-0.034	0.028	0.611	0.052	-0.081	0.206996	0.993945	0.995152	0.004052	0.999938	0.89667	chromosome 18 open reading frame 8 [Source:HGNC Symbol;Acc:24326]
EB374358	0.013	0.031	-0.001	-0.021	0.07	-0.033	0.801452	0.429248	0.999762	0.418307	0.044098	0.27516	gb|nbc12h08.x1 Rabbit trigeminal nerve. Unnormalized (nbc) Oryctolagus cuniculus cDNA clone nbc12h08 3', mRNA sequence [EB374358]
ENSOCUT00000010022	0.143	0.055	0.092	0.171	-0.027	0.042	0.373588	0.89341	0.714452	0.138121	0.999938	0.901787	DnaJ (Hsp40) homolog, subfamily C, member 6 [Source:HGNC Symbol;Acc:15469]
ENSOCUT00000011819	-0.059	-0.036	0.022	-0.093	-0.023	-0.013	0.381154	0.753576	0.903295	0.051194	0.999938	0.938553	fukutin [Source:HGNC Symbol;Acc:3622]
ENSOCUT00000009794	0.024	0.015	-0.026	0.019	-0.075	-0.021	0.872373	0.980325	0.924996	0.805838	0.779192	0.910598	numb homolog (Drosophila)-like [Source:HGNC Symbol;Acc:8061]
ENSOCUT00000006861	0.003	0.017	-0.005	0.033	0	0.012	0.976375	0.748787	0.978601	0.15832	0.999938	0.822423	gb|Rabbit protein phosphatase 2A beta subunit mRNA, complete cds [M64931]
ENSOCUT00000004086	0.037	0.019	0.025	0.014	0.013	0.68	0.965948	0.997743	0.998205	0.967946	0.999938	0.008505	Unknown
DN881532	0.006	0.008	-0.073	0.007	0.021	-0.077	0.981773	0.996738	0.45985	0.93582	0.999938	0.356171	gb|naf01b12.x1 Rabbit eye cornea. Unnormalized (naf) Oryctolagus cuniculus cDNA clone naf01b12 3', mRNA sequence [DN881532]
DN884405	-0.032	-0.011	-0.012	-0.057	0.032	-0.028	0.379746	0.908606	0.897043	0.027054	0.773295	0.441075	gb|naf22b10.x1 Rabbit eye cornea. Unnormalized (naf) Oryctolagus cuniculus cDNA clone naf22b10 3', mRNA sequence [DN884405]
EB378290	0.012	0.017	0.009	0.011	0.016	0.012	0.770699	0.720829	0.915222	0.664986	0.945198	0.795661	gb|nbc39g07.x1 Rabbit trigeminal nerve. Unnormalized (nbc) Oryctolagus cuniculus cDNA clone nbc39g07 3', mRNA sequence [EB378290]
ENSOCUT00000007359	-0.055	-0.21	-0.219	-0.295	-0.023	-0.211	0.724605	0.062508	0.018899	0.000463	0.999938	0.021722	6-pyruvoyltetrahydropterin synthase [Source:HGNC Symbol;Acc:9689]
ENSOCUT00000016102	0.002	-0.019	-0.004	0.04	0.004	-0.001	0.979372	0.662866	0.986614	0.054057	0.999938	0.998037	ephrin-A5 [Source:HGNC Symbol;Acc:3225]
EB375837	0.182	-0.132	0.001	-0.006	-0.119	-0.097	0.216849	0.507248	0.999833	0.97411	0.858942	0.608023	gb|nbc23c01.y1 Rabbit trigeminal nerve. Unnormalized (nbc) Oryctolagus cuniculus cDNA clone nbc23c01 5', mRNA sequence [EB375837]
ENSOCUT00000003957	-1.358	0.144	-0.644	-0.68	-0.076	-0.177	0.004178	0.952561	0.254819	0.104433	0.999938	0.873644	CD163 molecule [Source:HGNC Symbol;Acc:1631]
ENSOCUT00000017016	0.267	0.046	-0.352	-0.005	0.015	-0.081	0.305723	0.980685	0.139828	0.984456	0.999938	0.874398	zinc finger CCCH-type containing 7A [Source:HGNC Symbol;Acc:30959]
ENSOCUT00000012186	0.012	0.031	-0.037	0.005	-0.005	0.004	0.833266	0.491568	0.29452	0.879867	0.999938	0.969525	Unknown
EIF2AK2	0.061	0.086	0.064	-0.005	0.256	-0.036	0.806092	0.7581	0.86734	0.974724	0.253823	0.925428	ref|Oryctolagus cuniculus eukaryotic translation initiation factor 2-alpha kinase 2 (EIF2AK2), mRNA [NM_001082213]
DN886637	0.025	0.012	0	0.028	0.002	0.005	0.169591	0.721215	0.999833	0.053398	0.999938	0.898412	gb|naf38b12.x1 Rabbit eye cornea. Unnormalized (naf) Oryctolagus cuniculus cDNA clone naf38b12 3', mRNA sequence [DN886637]
ENSOCUT00000008263	0.038	0.019	0.002	-0.011	-0.02	0.007	0.340779	0.81706	0.999762	0.76704	0.974779	0.946894	synaptotagmin-like 5 [Source:HGNC Symbol;Acc:15589]
ENSOCUT00000010125	0.03	-0.088	0.028	-0.016	-0.017	-0.017	0.817228	0.34816	0.9024	0.834054	0.999938	0.931203	Unknown
ENSOCUT00000010617	0.027	-0.007	-0.033	-0.006	0.02	-0.026	0.53512	0.980325	0.450508	0.88216	0.968603	0.563065	Unknown
ENSOCUT00000008380	0.026	0.025	-0.014	0.005	-0.054	0.151	0.908037	0.967157	0.987383	0.96914	0.983108	0.116854	Unknown
ENSOCUT00000007792	0.244	0.011	0.086	-0.056	0.069	0.133	0.063775	0.997523	0.738827	0.673497	0.983365	0.381392	ankyrin repeat domain 2 (stretch responsive muscle) [Source:HGNC Symbol;Acc:495]
ENSOCUT00000006608	0.094	0.006	0.077	0.01	0.047	0.135	0.314256	0.997743	0.493969	0.910775	0.972413	0.087033	ATPAF1 antisense RNA 1 (non-protein coding) [Source:HGNC Symbol;Acc:29589]
ENSOCUT00000005156	0.814	-0.114	-0.551	-0.113	0.05	0.053	0.088341	0.971758	0.333712	0.825738	0.999938	0.98073	solute carrier family 9, subfamily B (NHA2, cation proton antiporter 2), member 2 [Source:HGNC Symbol;Acc:25143]
EB377966	0.058	0.038	0.001	0.034	-0.082	-0.024	0.524882	0.809463	0.999833	0.622978	0.677767	0.885207	gb|nbc37f04.y1 Rabbit trigeminal nerve. Unnormalized (nbc) Oryctolagus cuniculus cDNA clone nbc37f04 5', mRNA sequence [EB377966]
EB377883	-0.014	-0.059	-0.074	-0.001	-0.004	-0.049	0.93745	0.589816	0.384255	0.990746	0.999938	0.601427	gb|nbc37b02.y1 Rabbit trigeminal nerve. Unnormalized (nbc) Oryctolagus cuniculus cDNA clone nbc37b02 5', mRNA sequence [EB377883]
ENSOCUT00000009951	0.044	0.007	0	-0.035	0.047	0.008	0.160449	0.96828	0.999833	0.172879	0.440921	0.918829	carbohydrate (N-acetylglucosamine 6-O) sulfotransferase 4 [Source:HGNC Symbol;Acc:1972]
ENSOCUT00000004301	-0.011	-0.109	-0.007	-0.239	0.005	-0.113	0.965317	0.309887	0.999177	0.000669	0.999938	0.180291	ankyrin repeat domain 32 [Source:HGNC Symbol;Acc:25408]
ENSOCUT00000001821	-0.213	-0.083	-0.255	-0.355	-0.092	-0.338	0.111871	0.748787	0.044223	0.001289	0.92522	0.005565	Unknown
ENSOCUT00000017876	-0.23	-0.29	-0.137	-1.231	0.097	-0.064	0.253402	0.19829	0.652311	0	0.983364	0.874989	gb|nbc03d09.y1 Rabbit trigeminal nerve. Unnormalized (nbc) Oryctolagus cuniculus cDNA clone nbc03d09 5', mRNA sequence [EB372880]
ENSOCUT00000009056	0.083	0.002	0.087	0.049	0.071	0.135	0.478949	0.997902	0.490055	0.582505	0.899534	0.139491	olfactory receptor, family 52, subfamily N, member 2 [Source:HGNC Symbol;Acc:15228]
AY171692	0.043	-0.018	-0.012	0.044	-0.007	-0.003	0.316179	0.843708	0.936764	0.17304	0.999938	0.986935	gb|Oryctolagus cuniculus clone mp038VH antibody variable domain mRNA, partial cds [AY171692]
ENSOCUT00000003317	0.023	-0.014	0.014	-0.015	-0.026	0.029	0.752512	0.93789	0.936402	0.751147	0.969112	0.647644	membrane protein, palmitoylated 3 (MAGUK p55 subfamily member 3) [Source:HGNC Symbol;Acc:7221]
DN884882	0.003	-0.052	-0.031	-0.02	-0.003	-0.113	0.984866	0.311384	0.628774	0.597005	0.999938	0.002112	gb|naf25h02.y1 Rabbit eye cornea. Unnormalized (naf) Oryctolagus cuniculus cDNA clone naf25h02 5', mRNA sequence [DN884882]
DN888254	0.013	0.002	0.012	0.027	0.019	0.015	0.817305	0.997743	0.901581	0.316649	0.963464	0.792016	gb|nag12g05.x1 Rabbit eye minus lens and cornea. Unnormalized (nag) Oryctolagus cuniculus cDNA clone nag12g05 3', mRNA sequence [DN888254]
ENSOCUT00000008559	0.008	-0.016	-0.013	0.012	-0.022	-0.016	0.889437	0.78186	0.854722	0.649105	0.887605	0.710455	prune homolog 2 (Drosophila) [Source:HGNC Symbol;Acc:25209]
ENSOCUT00000015533	-0.512	0.003	0.28	-0.821	-0.163	0.343	0.350182	0.998096	0.77336	0.035578	0.999938	0.592912	gb|CU464699 SSH library morulae embryo subtracted from blastocyst embryo (lcao) Oryctolagus cuniculus cDNA clone lcao0021.e.10, mRNA sequence [CU464699]
ENSOCUT00000016479	0.172	-0.105	-0.059	0.195	0.013	0.015	0.705708	0.919398	0.974158	0.479414	0.999938	0.994351	selectin P (granule membrane protein 140kDa, antigen CD62) [Source:HGNC Symbol;Acc:10721]
ENSOCUT00000007170	-0.007	0.011	0.008	0.014	0.009	0.009	0.811731	0.731849	0.849957	0.381156	0.983365	0.763191	Unknown
ENSOCUT00000002454	0.011	-0.001	-0.04	0.029	0.013	-0.072	0.930259	0.997909	0.631299	0.551363	0.999938	0.161555	Unknown
ENSOCUT00000013750	0.005	-0.036	0.086	0.367	0.037	-0.021	0.984866	0.844311	0.327402	0	0.987244	0.911314	meprin A, beta [Source:HGNC Symbol;Acc:7020]
ENSOCUT00000007655	-0.106	-0.134	-0.354	-0.467	-0.018	-0.329	0.669787	0.63804	0.026606	0.001045	0.999938	0.037993	sorting nexin 7 [Source:HGNC Symbol;Acc:14971]
ENSOCUT00000015485	0.059	-0.012	-0.149	-0.072	-0.023	0.006	0.857093	0.997743	0.539732	0.668927	0.999938	0.997044	Unknown
ENSOCUT00000013216	0.143	0.168	-0.138	-0.307	-0.032	0.028	0.767268	0.781976	0.856755	0.219355	0.999938	0.985978	Unknown
GPIIB	-0.112	-0.003	-0.337	-0.143	-0.226	-0.193	0.495357	0.997743	0.004566	0.198395	0.310497	0.128864	ref|Oryctolagus cuniculus glycoprotein IIb (GPIIB), mRNA [NM_001082065]
ENSOCUT00000009795	-0.02	-0.023	0.006	0.028	-0.015	0.015	0.741732	0.769457	0.982595	0.434539	0.999938	0.848439	gb|Oryctolagus cuniculus receptor tyrosine kinase ErbB4 mRNA, partial cds [AF333180]
KCNK10	0.021	0.037	-0.002	0.008	-0.02	-0.008	0.665872	0.428203	0.999177	0.81712	0.968603	0.936137	ref|Oryctolagus cuniculus potassium channel, subfamily K, member 10 (KCNK10), mRNA [NM_001082736]
ENSOCUT00000009236	0.086	0.567	-0.048	0.207	0.404	0.196	0.964217	0.55825	0.999177	0.75099	0.949963	0.897942	nudix (nucleoside diphosphate linked moiety X)-type motif 1 [Source:HGNC Symbol;Acc:8048]
EB374119	-0.007	0.004	-0.01	-0.012	0.011	0.002	0.888437	0.991851	0.895515	0.616891	0.99931	0.986928	gb|nbc11d06.x1 Rabbit trigeminal nerve. Unnormalized (nbc) Oryctolagus cuniculus cDNA clone nbc11d06 3', mRNA sequence [EB374119]
ENSOCUT00000002305	0.402	-0.061	0.51	0.929	0.003	0.585	0.439236	0.991947	0.304521	0.008235	0.999938	0.169789	protease, serine, 8 [Source:HGNC Symbol;Acc:9491]
EL341961	0.312	0.87	1.157	-0.733	0.632	-1.005	0.789416	0.32657	0.090536	0.211367	0.823282	0.134198	gb|R-OVA-124 Rabbit ovarian cDNA library Oryctolagus cuniculus cDNA, mRNA sequence [EL341961]
ENSOCUT00000000097	0.039	-0.028	-0.033	0.076	-0.042	-0.057	0.567641	0.807971	0.729274	0.071514	0.878097	0.296837	gb|Oryctolagus cuniculus solute carrier family 16 member 10 (Slc16a10) mRNA, partial cds [EF489851]
ENSOCUT00000005689	0.017	-0.008	0.018	0.042	-0.001	-0.001	0.538123	0.900866	0.551486	0.017512	0.999938	0.994888	ST6 (alpha-N-acetyl-neuraminyl-2,3-beta-galactosyl-1,3)-N-acetylgalactosaminide alpha-2,6-sialyltransferase 5 [Source:HGNC Symbol;Acc:19342]
ENSOCUT00000012052	0.083	0.016	-0.038	-0.052	-0.014	-0.001	0.801223	0.997725	0.97371	0.795041	0.999938	0.998582	ankylosis, progressive homolog (mouse) [Source:HGNC Symbol;Acc:15492]
ENSOCUT00000001344	0.02	-0.051	0.039	0.043	-0.026	-0.018	0.938911	0.82393	0.895717	0.66323	0.999938	0.953269	chromosome 11 open reading frame 41 [Source:HGNC Symbol;Acc:24836]
ENSOCUT00000002482	-0.002	-0.038	-0.155	-0.1	0.03	-0.19	0.991654	0.749026	0.00497	0.046723	0.988637	0.000797	NFKB inhibitor interacting Ras-like 1 [Source:HGNC Symbol;Acc:17899]
ENSOCUT00000012578	0.128	-0.086	0.016	0.282	0.023	-0.079	0.148037	0.483155	0.975906	0.000121	0.999938	0.436753	RAB21, member RAS oncogene family [Source:HGNC Symbol;Acc:18263]
ENSOCUT00000006564	0.024	0.003	-0.003	-0.004	0.005	0.014	0.426603	0.994908	0.987673	0.886898	0.999938	0.72083	Unknown
ENSOCUT00000009408	0.577	0.036	0.123	1.012	0.042	-0.185	0.000184	0.97272	0.622002	0	0.999938	0.269263	Unknown
ENSOCUT00000014627	-0.013	0.078	0.051	-0.122	-0.004	-0.065	0.970446	0.693322	0.859962	0.191857	0.999938	0.702835	fragile X mental retardation 1 [Source:HGNC Symbol;Acc:3775]
ENSOCUT00000003600	-0.025	-0.158	-0.091	-0.384	0.072	-0.024	0.95311	0.468503	0.773865	0.002695	0.993833	0.964707	zinc finger, DHHC-type containing 6 [Source:HGNC Symbol;Acc:19160]
ENSOCUT00000001532	0.164	0.03	-0.114	-0.061	0.035	-0.371	0.725443	0.996738	0.905917	0.852793	0.999938	0.230296	LIM domain only 2 (rhombotin-like 1) [Source:HGNC Symbol;Acc:6642]
ENSOCUT00000014247	0.034	0.06	0.017	0.172	-0.058	0.017	0.808955	0.666456	0.971617	0.009309	0.9121	0.944999	sorbitol dehydrogenase [Source:HGNC Symbol;Acc:11184]
EB379256	0.057	0.026	0.002	-0.056	0.102	-0.011	0.521151	0.900866	0.999823	0.353992	0.47983	0.96464	gb|nbc46a11.y1 Rabbit trigeminal nerve. Unnormalized (nbc) Oryctolagus cuniculus cDNA clone nbc46a11 5', mRNA sequence [EB379256]
ENSOCUT00000005980	-0.014	0.013	-0.056	0.037	-0.031	-0.022	0.849394	0.922532	0.156397	0.251029	0.874416	0.700655	chromosome 4 open reading frame 17 [Source:HGNC Symbol;Acc:25274]
EB375941	0.023	0.01	-0.004	-0.005	0.01	-0.029	0.540659	0.921691	0.991635	0.871757	0.999938	0.373028	gb|nbc23h04.x1 Rabbit trigeminal nerve. Unnormalized (nbc) Oryctolagus cuniculus cDNA clone nbc23h04 3', mRNA sequence [EB375941]
ENSOCUT00000010418	0.105	-0.135	0.073	0.092	-0.056	0.132	0.222345	0.158612	0.511136	0.173152	0.924406	0.082385	Unknown
ENSOCUT00000015403	0.048	0.006	-0.208	-0.189	-0.005	-0.188	0.879026	0.997743	0.21876	0.145954	0.999938	0.241032	Unknown
ENSOCUT00000001127	0.397	0.643	-0.075	0.935	0.524	-0.073	0.327183	0.11972	0.972185	0.001539	0.47983	0.946149	ras homolog family member Q [Source:HGNC Symbol;Acc:17736]
DN888880	0.853	-0.084	-0.03	1.215	0.14	-0.357	0.021931	0.978453	0.999177	0.000264	0.999938	0.445284	gb|nag19a09.y1 Rabbit eye minus lens and cornea. Unnormalized (nag) Oryctolagus cuniculus cDNA clone nag19a09 5', mRNA sequence [DN888880]
ENSOCUT00000004514	0	0.025	-0.032	-0.011	-0.033	-0.04	0.997978	0.780475	0.638549	0.805331	0.894565	0.424487	Embryonic/neonatal myosin heavy chain [Source:UniProtKB/TrEMBL;Acc:Q28701]
ENSOCUT00000002404	-0.512	0.044	-0.14	-1.035	-0.143	-0.516	0.111871	0.992417	0.875185	0.000136	0.996635	0.089339	Unknown
ENSOCUT00000006815	0.014	0.013	-0.002	0.013	-0.009	0.016	0.702393	0.813198	0.99747	0.573216	0.999938	0.634846	Unknown
ENSOCUT00000009584	0.016	-0.067	0.031	-0.054	0.026	-0.013	0.874879	0.279544	0.736675	0.191834	0.983365	0.922021	establishment of cohesion 1 homolog 1 (S. cerevisiae) [Source:HGNC Symbol;Acc:24645]
LOC100009384	0.011	0.14	0.08	-0.159	0.034	-0.03	0.971245	0.24358	0.578768	0.046533	0.999938	0.897598	ref|Oryctolagus cuniculus initiation factor 4-gamma (LOC100009384), mRNA [NM_001082667]
ENSOCUT00000009960	0.448	0.288	-0.139	0.681	-0.005	-0.038	0.152936	0.517451	0.863688	0.00637	0.999938	0.975083	adaptor-related protein complex 3, mu 2 subunit [Source:HGNC Symbol;Acc:570]
DN886714	-0.018	0.093	-0.039	0.018	-0.04	-0.032	0.930032	0.390203	0.847807	0.831438	0.989967	0.842309	gb|naf38g07.x1 Rabbit eye cornea. Unnormalized (naf) Oryctolagus cuniculus cDNA clone naf38g07 3', mRNA sequence [DN886714]
SLN	-0.069	-0.041	-0.19	-0.046	-0.021	-0.16	0.439847	0.802279	0.00458	0.498761	0.999938	0.017819	ref|Oryctolagus cuniculus sarcolipin (SLN), mRNA [NM_001082387]
ENSOCUT00000006006	0.529	-0.138	-0.128	-0.132	0.429	-0.028	0.098035	0.877909	0.894996	0.678248	0.567313	0.986935	Rho GDP dissociation inhibitor (GDI) beta [Source:HGNC Symbol;Acc:679]
ENSOCUT00000014743	-0.03	-0.013	-0.145	-0.052	0.008	-0.172	0.671267	0.958515	0.000811	0.194844	0.999938	0.000137	interleukin 13 receptor, alpha 2 [Source:HGNC Symbol;Acc:5975]
DN887212	0.056	0.126	0.011	-0.013	-0.1	0.009	0.818499	0.526965	0.999177	0.932469	0.903259	0.990415	gb|nag03a05.x1 Rabbit eye minus lens and cornea. Unnormalized (nag) Oryctolagus cuniculus cDNA clone nag03a05 3', mRNA sequence [DN887212]
ENSOCUT00000005418	0.031	-0.023	0.002	0	-0.018	0.008	0.490272	0.743347	0.999762	0.997087	0.983757	0.942737	transmembrane protease, serine 11B [Source:HGNC Symbol;Acc:25398]
DN886550	-0.027	0.009	-0.073	-0.019	-0.005	-0.04	0.353352	0.910575	0.00153	0.393591	0.999938	0.098588	gb|naf37f02.x1 Rabbit eye cornea. Unnormalized (naf) Oryctolagus cuniculus cDNA clone naf37f02 3', mRNA sequence [DN886550]
CAB2	-0.025	0.069	-0.04	0.015	-0.026	-0.046	0.819565	0.404761	0.730314	0.819407	0.999938	0.57636	ref|Oryctolagus cuniculus cardiac calcium channel beta-subunit (CAB2), mRNA [NM_001082396]
EB374106	0.056	0.019	-0.045	0.035	-0.002	-0.018	0.121979	0.814437	0.263829	0.257425	0.999938	0.765772	gb|nbc11c10.x1 Rabbit trigeminal nerve. Unnormalized (nbc) Oryctolagus cuniculus cDNA clone nbc11c10 3', mRNA sequence [EB374106]
AF264456	0.025	0.012	0.007	0.017	0.019	-0.013	0.18473	0.736458	0.895005	0.283115	0.760634	0.607609	gb|Oryctolagus cuniculus clone RC6-1 IgM heavy chain VDJ region mRNA, partial cds [AF264456]
ENSOCUT00000000623	1.601	0.031	-0.352	0.764	-0.11	-0.091	0.007441	0.997743	0.799232	0.154219	0.999938	0.969228	Activin-A [Source:UniProtKB/TrEMBL;Acc:Q9TS06]
EB384661	0.009	0.004	-0.004	0.059	-0.001	-0.007	0.856096	0.990461	0.980439	0.003708	0.999938	0.920056	gb|nbd29a05.x1 Rabbit lens. Unnormalized (nbd) Oryctolagus cuniculus cDNA clone nbd29a05 3', mRNA sequence [EB384661]
ENSOCUT00000002115	1.991	-0.845	0.285	2.51	0.942	-1.834	0.009114	0.456915	0.92212	0.000258	0.676811	0.013579	vanin 3 [Source:HGNC Symbol;Acc:16431]
LOC100008795	0.004	-0.013	-0.013	0.006	-0.003	-0.001	0.942762	0.725239	0.711835	0.786578	0.999938	0.993379	ref|Oryctolagus cuniculus lipophilin CL2 (LOC100008795), mRNA [NM_001082095]
LOC100009257	0.016	0.001	-0.007	-0.003	0.007	0.012	0.585968	0.997743	0.933266	0.882575	0.999938	0.731572	ref|Oryctolagus cuniculus pre-alpha-casein (AA -15 to 200) (LOC100009257), mRNA [NM_001082391]
ENSOCUT00000003962	0.014	-0.009	-0.022	-0.002	-0.054	-0.034	0.833337	0.971923	0.778778	0.970407	0.47983	0.438999	branched chain amino-acid transaminase 1, cytosolic [Source:HGNC Symbol;Acc:976]
CU465228	0.232	0.067	0.167	0.001	0.135	0.06	0.235324	0.905435	0.494194	0.996691	0.902426	0.886996	gb|CU465228 SSH library 4 cells embryo subtracted from morulae embryo (part of lcaf library) (lcap) Oryctolagus cuniculus cDNA clone lcap0006.h.10, mRNA sequence [CU465228]
ENSOCUT00000003257	0.109	0.143	-0.223	-0.009	0.371	-0.2	0.228258	0.153256	0.00354	0.930577	4.8e-05	0.009095	Unknown
PROS1	-0.199	-0.043	-0.128	-0.214	0.007	-0.174	0.000586	0.689731	0.021615	3.9e-05	0.999938	0.001718	gb|O.cuniculus mRNA for protein S [Z26485]
ENSOCUT00000010116	-0.297	0.163	-0.789	-0.579	-0.058	-0.468	0.549251	0.880626	0.026135	0.06568	0.999938	0.232484	gb|Rabbit fibronectin mRNA, partial cds [M82843]
ENSOCUT00000008432	0.009	0.02	0.005	0.024	-0.089	-0.014	0.965896	0.93789	0.999258	0.716675	0.552685	0.941577	catenin (cadherin-associated protein), alpha 3 [Source:HGNC Symbol;Acc:2511]
ENSOCUT00000002461	0.601	-0.369	-0.108	-0.395	0.163	-0.099	0.039348	0.354512	0.920232	0.119085	0.983108	0.889444	tetratricopeptide repeat domain 35 [Source:HGNC Symbol;Acc:28963]
LOC100009176	0.116	-0.016	0.007	0.206	-0.001	0.563	0.763548	0.997743	0.999833	0.314446	0.999938	0.008774	gb|pro alpha1 type II collagen [rabbits, New Zealand White, knee articular cartilage, mRNA Partial, 393 nt] [S83370]
ENSOCUT00000001997	0.085	-0.072	0.083	0.056	0.067	0.054	0.707876	0.844178	0.795889	0.710233	0.998135	0.869226	zinc finger protein 142 [Source:HGNC Symbol;Acc:12927]
DN886892	0.047	-0.022	0.015	-0.008	-0.019	0.038	0.437732	0.869279	0.945555	0.891619	0.999938	0.564715	gb|naf40a10.y1 Rabbit eye cornea. Unnormalized (naf) Oryctolagus cuniculus cDNA clone naf40a10 5', mRNA sequence [DN886892]
ENSOCUT00000003907	0.001	0.001	0	-0.075	-0.022	-0.004	0.996838	0.997909	0.999833	0.208689	0.999938	0.99368	GLI pathogenesis-related 1 like 1 [Source:HGNC Symbol;Acc:28392]
EB373916	0.013	-0.009	-0.011	0.025	-0.006	-0.005	0.891848	0.981856	0.960825	0.534121	0.999938	0.977585	gb|nbc10a11.y1 Rabbit trigeminal nerve. Unnormalized (nbc) Oryctolagus cuniculus cDNA clone nbc10a11 5', mRNA sequence [EB373916]
ENSOCUT00000013457	0.034	-0.004	-0.085	0.015	-0.016	-0.091	0.490493	0.997523	0.017254	0.71061	0.999938	0.010439	PR domain containing 5 [Source:HGNC Symbol;Acc:9349]
CRYBB2	0.008	0.045	0.01	0.028	-0.05	-0.001	0.939108	0.430574	0.967396	0.459455	0.640437	0.998582	ref|Oryctolagus cuniculus crystallin, beta B2 (CRYBB2), mRNA [NM_001089317]
DN887620	-0.142	-0.081	0.157	-0.145	-0.018	0.009	0.001698	0.154552	0.00033	0.000328	0.999938	0.949123	gb|nag06g01.y1 Rabbit eye minus lens and cornea. Unnormalized (nag) Oryctolagus cuniculus cDNA clone nag06g01 5', mRNA sequence [DN887620]
ENSOCUT00000004363	0.018	-0.003	0.006	0.002	-0.018	-0.01	0.789455	0.997743	0.986365	0.970228	0.996635	0.921034	sal-like 1 (Drosophila) [Source:HGNC Symbol;Acc:10524]
ENSOCUT00000002746	0.005	0.039	-0.002	0.029	-0.059	-0.029	0.979322	0.708467	0.999762	0.603213	0.76321	0.767898	heparan sulfate (glucosamine) 3-O-sulfotransferase 5 [Source:HGNC Symbol;Acc:19419]
LOC100008921	0.074	0.247	0.075	1.018	0.233	0.053	0.931286	0.682647	0.970861	0.000411	0.932375	0.96464	ref|Oryctolagus cuniculus platelet microbicidal protein 1 (LOC100008921), mRNA [NM_001082162]
ENSOCUT00000001769	-0.004	0.019	0.013	0.047	0.002	0.064	0.978744	0.903684	0.963413	0.297419	0.999938	0.232484	Unknown
ENSOCUT00000015061	-0.013	0.005	0.007	0.105	-0.047	-0.001	0.947588	0.997743	0.996298	0.079237	0.945117	0.998489	Unknown
LOC100009551	0.283	0.172	-0.36	-0.076	-0.062	-0.292	0.358068	0.734445	0.215083	0.784643	0.999938	0.309263	ref|Oryctolagus cuniculus liver carboxylesterase (LOC100009551), mRNA [NM_001082765]
INSL5	0.029	-0.022	0.001	0.022	-0.034	-0.012	0.725328	0.887367	0.999833	0.677997	0.948799	0.9365	ref|Oryctolagus cuniculus insulin-like 5 (INSL5), mRNA [NM_001115096]
ENSOCUT00000015761	0.036	0.007	0.001	0.014	-0.027	-0.012	0.160267	0.951557	0.999762	0.555549	0.717096	0.797522	Unknown
DN888702	0.012	0.008	-0.001	0.064	-0.1	-0.027	0.943033	0.993945	0.999833	0.220797	0.372408	0.819411	gb|nag17d08.x1 Rabbit eye minus lens and cornea. Unnormalized (nag) Oryctolagus cuniculus cDNA clone nag17d08 3', mRNA sequence [DN888702]
ENSOCUT00000008757	-0.073	-0.194	0.111	-0.052	-0.06	-0.038	0.842672	0.485864	0.784732	0.802679	0.999938	0.949712	metaxin 2 [Source:HGNC Symbol;Acc:7506]
ENSOCUT00000008746	0.082	0.073	-0.001	-0.02	-0.009	-0.033	0.682554	0.80886	0.999833	0.897318	0.999938	0.930061	TRAF interacting protein [Source:HGNC Symbol;Acc:30764]
ENSOCUT00000007940	0.352	0.057	0.113	0.221	0.071	0.025	0.002447	0.858615	0.504757	0.029183	0.972273	0.946025	aldehyde dehydrogenase 1 family, member A3 [Source:HGNC Symbol;Acc:409]
ENSOCUT00000008356	-0.049	-0.005	-0.001	-0.052	-0.041	-0.014	0.27459	0.993945	0.999762	0.122154	0.773295	0.874398	chromosome 15 open reading frame 23 [Source:HGNC Symbol;Acc:30767]
ENSOCUT00000010154	0.817	-0.314	0.568	-0.037	-0.623	0.91	0.093725	0.738266	0.325627	0.949644	0.612204	0.045016	Unknown
ENSOCUT00000001260	0.05	-0.001	0.039	0.077	-0.003	-0.008	0.31784	0.997909	0.548366	0.036115	0.999938	0.958224	gb|Rabbit mRNA, partial cds [M86827]
ENSOCUT00000000612	0.566	0.161	-0.233	0.367	0.04	0.384	0.438756	0.959113	0.90203	0.510643	0.999938	0.663828	FK506 binding protein 10, 65 kDa [Source:HGNC Symbol;Acc:18169]
ENSOCUT00000015821	1.011	0.138	0.222	0.983	0.187	0.058	0.036922	0.957099	0.87561	0.017789	0.999938	0.979288	MAX dimerization protein 1 [Source:HGNC Symbol;Acc:6761]
ENSOCUT00000002401	0.55	-0.164	-0.383	0.053	0.297	0.026	0.356847	0.935503	0.652267	0.929631	0.972273	0.993819	protoporphyrinogen oxidase [Source:HGNC Symbol;Acc:9280]
ENSOCUT00000012607	0.517	-0.261	-0.106	0.899	0.219	0.013	0.141125	0.658326	0.937832	0.001564	0.948799	0.99604	bromodomain adjacent to zinc finger domain, 1A [Source:HGNC Symbol;Acc:960]
ENSOCUT00000010086	0.427	0.107	-0.419	0.417	0.009	-0.172	0.374454	0.962739	0.425397	0.237497	0.999938	0.830734	gb|naf07c06.y1 Rabbit eye cornea. Unnormalized (naf) Oryctolagus cuniculus cDNA clone naf07c06 5', mRNA sequence [DN882368]
DN881846	0.029	0.01	0.001	0.021	-0.021	0.005	0.351334	0.910961	0.999762	0.378247	0.889192	0.956679	gb|naf03e02.x1 Rabbit eye cornea. Unnormalized (naf) Oryctolagus cuniculus cDNA clone naf03e02 3', mRNA sequence [DN881846]
ENSOCUT00000017443	0.023	-0.323	-0.207	-0.697	0.013	-0.36	0.9748	0.257363	0.516815	0.000304	0.999938	0.100915	von hippel-lindau binding protein 1 (Predicted) [Source:UniProtKB/TrEMBL;Acc:B7NZR7]
DN887061	0.005	0.023	-0.044	-0.039	-0.043	-0.066	0.965948	0.732803	0.277176	0.193956	0.655614	0.048022	gb|nag01d06.y1 Rabbit eye minus lens and cornea. Unnormalized (nag) Oryctolagus cuniculus cDNA clone nag01d06 5', mRNA sequence [DN887061]
ENSOCUT00000004052	-0.133	-0.361	-0.371	-0.443	0.016	-0.374	0.768301	0.303102	0.216679	0.05125	0.999938	0.171743	gb|nbc31a02.y1 Rabbit trigeminal nerve. Unnormalized (nbc) Oryctolagus cuniculus cDNA clone nbc31a02 5', mRNA sequence [EB376990]
DN882320	0.069	-0.354	-0.311	-0.152	-0.939	0.427	0.965896	0.716584	0.771169	0.780999	0.272019	0.515403	gb|naf06h06.y1 Rabbit eye cornea. Unnormalized (naf) Oryctolagus cuniculus cDNA clone naf06h06 5', mRNA sequence [DN882320]
DN885006	0.402	0.237	-0.098	0.132	0.035	-0.157	0.221195	0.644175	0.933556	0.661347	0.999938	0.762906	gb|naf26f12.y1 Rabbit eye cornea. Unnormalized (naf) Oryctolagus cuniculus cDNA clone naf26f12 5', mRNA sequence [DN885006]
ATP2A3	-0.002	-0.06	0.229	0.019	-0.024	0.197	0.992654	0.502272	6.6e-05	0.76675	0.999938	0.000609	ref|Oryctolagus cuniculus ATPase, Ca++ transporting, ubiquitous (ATP2A3), mRNA [NM_001089318]
ENSOCUT00000003700	-0.019	-0.084	-0.101	0.421	0.174	-0.156	0.963012	0.742861	0.640072	0.000185	0.592982	0.263369	Unknown
EB378697	0.007	0.007	-0.015	0.516	0.02	-0.016	0.995446	0.997902	0.999762	0.075877	0.999938	0.995152	gb|nbc42e08.x1 Rabbit trigeminal nerve. Unnormalized (nbc) Oryctolagus cuniculus cDNA clone nbc42e08 3', mRNA sequence [EB378697]
ENSOCUT00000000749	0.162	-0.25	-0.017	-0.74	0.02	0.026	0.808214	0.72393	0.999762	0.01728	0.999938	0.990415	HIV-1 Tat interactive protein 2, 30kDa [Source:HGNC Symbol;Acc:16637]
ENSOCUT00000010088	-0.223	-0.214	-0.104	-0.889	0	-0.163	0.644283	0.748787	0.940092	0.001654	0.999938	0.78927	gb|CU465572 SSH library morulae embryo subtracted from blastocyst embryo (lcao) Oryctolagus cuniculus cDNA clone lcao0047.f.10, mRNA sequence [CU465572]
EB377689	0.008	0.017	0	0.035	-0.01	-0.02	0.920585	0.826993	0.999833	0.220676	0.999938	0.696125	gb|nbc35g03.x1 Rabbit trigeminal nerve. Unnormalized (nbc) Oryctolagus cuniculus cDNA clone nbc35g03 3', mRNA sequence [EB377689]
ENSOCUT00000017605	-0.206	-0.007	-0.126	-0.293	0.003	-0.192	0.001356	0.996708	0.052859	2e-06	0.999938	0.00206	N-myristoyltransferase 2 [Source:HGNC Symbol;Acc:7858]
ENSOCUT00000006034	0.016	-0.03	-0.019	0.022	0.089	-0.074	0.911571	0.844333	0.937056	0.730118	0.48432	0.250359	gb|311-311_B05_b5_043.ab1 Rabbit heart cDNA library Oryctolagus cuniculus cDNA, mRNA sequence [EC624994]
ENSOCUT00000010540	0.021	0.009	-0.017	0.013	0.019	0	0.417404	0.885749	0.615274	0.520286	0.829793	0.998037	Unknown
ENSOCUT00000007921	0.065	0.134	0.106	0.524	0.093	-0.068	0.739153	0.429909	0.553206	3e-06	0.901772	0.73348	dual specificity phosphatase 12 [Source:HGNC Symbol;Acc:3067]
ENSOCUT00000002758	0.864	-0.211	0.11	0.049	-0.072	0.215	0.010213	0.774276	0.938854	0.902532	0.999938	0.695455	Multidrug resistance associated protein 3 [Source:UniProtKB/TrEMBL;Acc:Q7YSE9]
ENSOCUT00000003969	0.272	-0.084	0.109	-0.155	-0.01	-0.083	0.313419	0.918095	0.864588	0.482245	0.999938	0.876119	Unknown
ENSOCUT00000014485	-0.181	-0.298	0.116	-0.305	-0.048	-0.264	0.366588	0.142387	0.711008	0.03132	0.999938	0.111131	Unknown
ENSOCUT00000012249	0.031	0.008	-0.001	0.003	0.009	0.004	0.207449	0.918562	0.999762	0.89396	0.999938	0.964707	Unknown
ENSOCUT00000005024	0.021	0.028	0.001	0.05	-0.007	-0.001	0.716938	0.666736	0.999762	0.116892	0.999938	0.997044	sulfotransferase family 1E, estrogen-preferring, member 1 [Source:HGNC Symbol;Acc:11377]
ENSOCUT00000008986	0.005	0.121	-0.014	-0.009	-0.045	-0.01	0.989245	0.346789	0.986917	0.93992	0.996635	0.984876	homeodomain interacting protein kinase 4 [Source:HGNC Symbol;Acc:19007]
ENSOCUT00000015728	-0.003	0.016	-0.002	-0.104	0.032	-0.031	0.993173	0.983347	0.999833	0.145217	0.999938	0.868294	family with sequence similarity 198, member B [Source:HGNC Symbol;Acc:25312]
ENSOCUT00000006145	-0.288	-0.011	-0.304	-0.364	-0.057	-0.303	0.013956	0.997523	0.007366	0.00049	0.996635	0.007985	chordin-like 1 [Source:HGNC Symbol;Acc:29861]
EB372720	-0.152	-0.04	0.144	-0.18	0.057	0.138	0.070531	0.853133	0.08888	0.01007	0.936819	0.087472	gb|nbc02d06.x1 Rabbit trigeminal nerve. Unnormalized (nbc) Oryctolagus cuniculus cDNA clone nbc02d06 3', mRNA sequence [EB372720]
EB373366	1.329	0.206	-1.563	0.605	-1.083	-0.775	0.303634	0.986827	0.211273	0.579275	0.812039	0.634265	gb|nbc06e11.y1 Rabbit trigeminal nerve. Unnormalized (nbc) Oryctolagus cuniculus cDNA clone nbc06e11 5', mRNA sequence [EB373366]
AY171717	-0.002	0.002	0.32	0.181	0.02	0.381	0.996808	0.997902	0.005555	0.085798	0.999938	0.001195	gb|Oryctolagus cuniculus clone mp050VL antibody variable domain mRNA, partial cds [AY171717]
ENSOCUT00000016739	0.019	0.016	0.002	0.018	-0.011	0.009	0.423947	0.622617	0.991254	0.273662	0.972273	0.793692	Unknown
ENSOCUT00000017245	0.047	-0.002	-0.036	-0.007	-0.018	0.007	0.671267	0.997743	0.85114	0.932238	0.999938	0.985229	AIG2-like domain 1 [Source:HGNC Symbol;Acc:25100]
ENSOCUT00000002925	0.171	-0.037	0.013	0.186	-0.046	0.078	0.122806	0.924951	0.993777	0.038511	0.999938	0.603427	Unknown
ENSOCUT00000010564	0.024	0.004	0.011	0.013	-0.003	0.006	0.435825	0.991308	0.876554	0.575537	0.999938	0.928493	Two pore channel 3 [Source:UniProtKB/TrEMBL;Acc:B8Q2W0]
ENSOCUT00000015437	0.688	0.001	0.081	0.86	0.05	-0.09	0.001762	0.999003	0.923659	2.2e-05	0.999938	0.850342	gb|nag06f01.y1 Rabbit eye minus lens and cornea. Unnormalized (nag) Oryctolagus cuniculus cDNA clone nag06f01 5', mRNA sequence [DN887609]
IKBKAP	0.058	-0.228	0.028	-0.293	-0.114	-0.058	0.75685	0.086069	0.966491	0.002321	0.794694	0.77518	ref|Oryctolagus cuniculus inhibitor of kappa light polypeptide gene enhancer in B-cells, kinase complex-associated protein (IKBKAP), mRNA [NM_001082655]
ENSOCUT00000013133	0.067	-0.2	0.06	-0.163	-0.064	0.039	0.912567	0.667454	0.970101	0.516156	0.999938	0.968093	biogenesis of lysosomal organelles complex-1, subunit 2 [Source:HGNC Symbol;Acc:20984]
EB375513	0.016	0.012	0.004	0.004	0.008	-0.041	0.661344	0.848957	0.98455	0.874724	0.999938	0.089682	gb|nbc20h04.y1 Rabbit trigeminal nerve. Unnormalized (nbc) Oryctolagus cuniculus cDNA clone nbc20h04 5', mRNA sequence [EB375513]
ENSOCUT00000014153	-0.001	-0.094	0.127	0.031	0.088	0.015	0.997979	0.492308	0.220739	0.753324	0.818056	0.962118	Unknown
EB381950	0.032	-0.016	0	0.013	-0.06	-0.014	0.672407	0.93789	0.999833	0.817028	0.677707	0.914344	gb|nbd11d11.x1 Rabbit lens. Unnormalized (nbd) Oryctolagus cuniculus cDNA clone nbd11d11 3', mRNA sequence [EB381950]
AY171649	-0.078	0.013	0.002	0.023	-0.004	-0.014	0.58038	0.994019	0.999833	0.841533	0.999938	0.973172	gb|Oryctolagus cuniculus clone mp016VH antibody variable domain mRNA, partial cds [AY171649]
ENSOCUT00000008660	0.027	-0.038	-0.105	-0.062	0.009	-0.09	0.740485	0.68124	0.032568	0.156659	0.999938	0.067683	ketohexokinase (fructokinase) [Source:HGNC Symbol;Acc:6315]
ENSOCUT00000016568	-0.004	-0.519	-0.161	-1.353	-0.017	0.181	0.997978	0.305452	0.893656	7.2e-05	0.999938	0.805321	Unknown
ENSOCUT00000002464	0.014	0.011	-0.388	-0.486	0.148	-0.231	0.981291	0.997743	0.031011	0.00217	0.89434	0.248415	Unknown
ENSOCUT00000013043	0.128	-0.266	-0.028	-0.112	-0.093	-0.024	0.377074	0.054331	0.968928	0.296771	0.901772	0.951192	ubiquitin-conjugating enzyme E2E 2 [Source:HGNC Symbol;Acc:12478]
EB375634	0.038	-0.009	-0.01	0.018	0.005	0	0.474307	0.980325	0.968928	0.667251	0.999938	0.998582	gb|nbc21g02.x1 Rabbit trigeminal nerve. Unnormalized (nbc) Oryctolagus cuniculus cDNA clone nbc21g02 3', mRNA sequence [EB375634]
ENSOCUT00000013091	0.137	0.035	0.27	0.01	0.097	0.337	0.668514	0.990395	0.282962	0.971143	0.99931	0.110969	interleukin 27 [Source:HGNC Symbol;Acc:19157]
EB373030	-0.001	0	0.007	0	0.007	-0.019	0.991654	0.998096	0.950933	0.991567	0.999938	0.592124	gb|nbc04d07.x1 Rabbit trigeminal nerve. Unnormalized (nbc) Oryctolagus cuniculus cDNA clone nbc04d07 3', mRNA sequence [EB373030]
ENSOCUT00000010722	-0.2	-0.123	-0.119	-0.036	-0.147	-0.052	0.570859	0.859328	0.869388	0.903761	0.976993	0.949697	gb|naf35f11.y1 Rabbit eye cornea. Unnormalized (naf) Oryctolagus cuniculus cDNA clone naf35f11 5', mRNA sequence [DN886277]
ENSOCUT00000000412	0.185	0.596	0.066	-0.508	-0.192	-0.139	0.85761	0.410618	0.992435	0.272142	0.999938	0.92363	Unknown
ENSOCUT00000007884	0.828	-0.017	0.004	1.478	0.049	-0.026	0.009092	0.997743	0.999833	2e-06	0.999938	0.987956	family with sequence similarity 49, member A [Source:HGNC Symbol;Acc:25373]
RUT	0.004	-0.03	-0.049	-0.056	-0.003	-0.072	0.971245	0.522007	0.139254	0.034244	0.999938	0.013819	ref|Oryctolagus cuniculus adenylyl cyclase type V (RUT), mRNA [NM_001082628]
ENSOCUT00000009614	-0.181	0.038	0.013	-0.106	0.033	-0.088	0.005389	0.802306	0.975651	0.062667	0.993833	0.208329	phosphatase and actin regulator 2 [Source:HGNC Symbol;Acc:20956]
DN888378	0.718	0.431	0.04	0.461	0.245	0.738	0.605695	0.882154	0.999762	0.642974	0.999938	0.58944	gb|nag14b06.x1 Rabbit eye minus lens and cornea. Unnormalized (nag) Oryctolagus cuniculus cDNA clone nag14b06 3', mRNA sequence [DN888378]
ENSOCUT00000010089	0.066	0.065	0.008	0.101	-0.052	-0.023	0.830755	0.897186	0.999762	0.517284	0.999938	0.970559	myotubularin related protein 14 [Source:HGNC Symbol;Acc:26190]
ENSOCUT00000001567	0.012	0.021	0.001	0.039	-0.024	0.015	0.783282	0.63648	0.999762	0.074632	0.823997	0.737384	clarin 2 [Source:HGNC Symbol;Acc:33939]
ENSOCUT00000009457	0.003	-0.124	0.248	0.16	-0.01	0.044	0.996824	0.689737	0.18235	0.29132	0.999938	0.925628	ferric-chelate reductase 1 [Source:HGNC Symbol;Acc:27622]
ENSOCUT00000010934	0.384	0.105	-0.091	1.618	0.097	-0.096	0.056814	0.832744	0.876141	0	0.993833	0.798265	C-type lectin domain family 4, member A [Source:HGNC Symbol;Acc:13257]
EB376504	-0.021	0.003	0.003	-0.01	0.019	-0.006	0.46986	0.993402	0.992083	0.658052	0.88142	0.919772	gb|nbc27e11.x1 Rabbit trigeminal nerve. Unnormalized (nbc) Oryctolagus cuniculus cDNA clone nbc27e11 3', mRNA sequence [EB376504]
ENSOCUT00000012959	0.003	-0.029	0.023	-0.011	0.017	-0.027	0.99128	0.86452	0.921655	0.878791	0.999938	0.835022	asparagine-linked glycosylation 9, alpha-1,2-mannosyltransferase homolog (S. cerevisiae) [Source:HGNC Symbol;Acc:15672]
ENSOCUT00000016435	-0.014	0.022	0.013	0.058	0.049	0.154	0.931153	0.922532	0.97239	0.292779	0.896521	0.008505	Unknown
DN889370	0.001	-0.014	0.012	-0.021	-0.004	0.01	0.993809	0.808778	0.876573	0.358194	0.999938	0.866616	gb|nag24b08.x1 Rabbit eye minus lens and cornea. Unnormalized (nag) Oryctolagus cuniculus cDNA clone nag24b08 3', mRNA sequence [DN889370]
ENSOCUT00000011772	0.011	-0.005	0.026	0.092	0.002	-0.006	0.963406	0.997743	0.931771	0.16825	0.999938	0.988722	FERM and PDZ domain containing 2 [Source:HGNC Symbol;Acc:28572]
ENSOCUT00000010361	0.241	-0.043	0.052	0.447	0.029	0.131	0.498365	0.991235	0.977984	0.055928	0.999938	0.799033	gb|nbc46c09.y1 Rabbit trigeminal nerve. Unnormalized (nbc) Oryctolagus cuniculus cDNA clone nbc46c09 5', mRNA sequence [EB379296]
ENSOCUT00000017634	1.116	-0.095	0.237	1.975	0.056	0.299	0.061222	0.990461	0.901642	0.00014	0.999938	0.78189	gb|nag19c01.y1 Rabbit eye minus lens and cornea. Unnormalized (nag) Oryctolagus cuniculus cDNA clone nag19c01 5', mRNA sequence [DN888899]
MRP-8	0.921	0.322	0.797	0.793	0.446	1.625	0.452309	0.933719	0.607185	0.370761	0.998472	0.087508	gb|Oryctolagus cuniculus mRNA for macrophage migration inhibitory factor-related protein-8 (MRP-8), partial cds [D17405]
ENSOCUT00000007597	0.008	-0.153	0.062	0.095	-0.081	0.121	0.986424	0.405858	0.865329	0.447547	0.968603	0.461249	NOP2/Sun domain family, member 4 [Source:HGNC Symbol;Acc:31802]
EB373723	0.098	-0.01	0.006	0.139	-0.021	0.005	0.390404	0.996336	0.999755	0.082429	0.999938	0.993673	gb|nbc08h02.x1 Rabbit trigeminal nerve. Unnormalized (nbc) Oryctolagus cuniculus cDNA clone nbc08h02 3', mRNA sequence [EB373723]
DN885275	0.104	-0.022	0.048	0.444	0.128	-0.099	0.442662	0.981856	0.879583	7e-06	0.680295	0.457906	gb|naf28e12.x1 Rabbit eye cornea. Unnormalized (naf) Oryctolagus cuniculus cDNA clone naf28e12 3', mRNA sequence [DN885275]
ENSOCUT00000004813	-0.065	-0.124	-0.193	-0.079	-0.019	-0.187	0.45799	0.140659	0.00295	0.193862	0.999938	0.004301	BCL2-associated athanogene 2 [Source:HGNC Symbol;Acc:938]
ENSOCUT00000002717	0.014	0.037	-0.008	0.002	-0.045	0.004	0.947471	0.867907	0.997717	0.983128	0.979396	0.995007	zinc finger CCCH-type containing 7B [Source:HGNC Symbol;Acc:30869]
ENSOCUT00000013082	0.022	0.038	-0.032	0.13	0.055	0.127	0.959734	0.967018	0.972347	0.32588	0.999938	0.493425	Unknown
ENSOCUT00000016391	0.046	0.053	0.028	0.143	-0.007	0.011	0.445487	0.438681	0.784945	0.00053	0.999938	0.935773	Unknown
DN887400	0.089	0.013	-0.025	0.031	0.022	0.044	0.168832	0.980325	0.89378	0.596433	0.999938	0.601629	gb|nag04f10.x1 Rabbit eye minus lens and cornea. Unnormalized (nag) Oryctolagus cuniculus cDNA clone nag04f10 3', mRNA sequence [DN887400]
DN886529	0.098	0.014	-0.016	-0.018	0.064	0.09	0.278518	0.986965	0.974027	0.840009	0.88787	0.303789	gb|naf37e01.x1 Rabbit eye cornea. Unnormalized (naf) Oryctolagus cuniculus cDNA clone naf37e01 3', mRNA sequence [DN886529]
ENSOCUT00000003730	0.312	0.159	-0.409	-0.129	0.155	0.245	0.464578	0.859791	0.309025	0.71129	0.996635	0.603965	tetratricopeptide repeat domain 32 [Source:HGNC Symbol;Acc:32954]
ENSOCUT00000015963	0.014	0.018	-0.016	0.02	-0.011	-0.007	0.785773	0.77531	0.815036	0.482367	0.999938	0.930148	defensin, beta 110 locus [Source:HGNC Symbol;Acc:18091]
ENSOCUT00000005853	0.005	0.006	-0.007	0.108	0.016	-0.003	0.954463	0.989689	0.97439	0.000204	0.993833	0.986928	Nuclear receptor subfamily 2 group E member 1 (Predicted) [Source:UniProtKB/TrEMBL;Acc:B7NZG6]
ENSOCUT00000012172	0.043	0.045	-0.004	0.662	0.056	-0.026	0.7742	0.837311	0.999762	0	0.954318	0.911682	formin-like 1 [Source:HGNC Symbol;Acc:1212]
ENSOCUT00000016226	-0.121	-0.035	-0.097	-0.231	-0.136	-0.251	0.468453	0.961984	0.669915	0.036785	0.777628	0.044758	Rab9 effector protein with kelch motifs [Source:HGNC Symbol;Acc:16896]
ENSOCUT00000004591	-0.081	-0.071	-0.018	-0.174	0.004	0.037	0.21732	0.382117	0.945025	0.000611	0.999938	0.692289	meiotic nuclear divisions 1 homolog (S. cerevisiae) [Source:HGNC Symbol;Acc:24839]
ENSOCUT00000002032	-0.161	-0.095	-0.004	-0.521	-0.085	-0.108	0.396155	0.76937	0.999833	0.000134	0.983364	0.636355	spermatogenesis associated 7 [Source:HGNC Symbol;Acc:20423]
ENSOCUT00000004016	0.01	-0.047	0.006	-0.048	-0.006	-0.012	0.923229	0.443954	0.990865	0.206198	0.999938	0.916149	C2 calcium-dependent domain containing 3 [Source:HGNC Symbol;Acc:24564]
LOC100009476	-0.187	-0.191	-0.035	-0.284	-0.062	0.015	0.012636	0.0279	0.872735	3.8e-05	0.893374	0.950078	ref|Oryctolagus cuniculus H protein (LOC100009476), mRNA [NM_001082720]
ENSOCUT00000009412	-0.161	0.142	0.673	-0.163	-0.133	0.426	0.827358	0.917564	0.096144	0.687485	0.999938	0.340374	chromosome 17 open reading frame 64 [Source:HGNC Symbol;Acc:26990]
ENSOCUT00000004891	0.103	-0.068	-0.189	-0.016	0.039	-0.066	0.386085	0.717712	0.051434	0.889813	0.999938	0.653533	Unknown
EB374775	0.405	-0.034	0.199	0.724	0.013	-0.022	0.023003	0.986827	0.39964	1.2e-05	0.999938	0.977913	gb|nbc16a06.y1 Rabbit trigeminal nerve. Unnormalized (nbc) Oryctolagus cuniculus cDNA clone nbc16a06 5', mRNA sequence [EB374775]
ENSOCUT00000009725	0.012	-0.003	-0.016	0.046	-0.016	-0.021	0.810631	0.996738	0.792452	0.06086	0.983108	0.612746	Unknown
ENSOCUT00000006860	-0.003	-0.141	-0.24	-0.29	-0.134	-0.333	0.99589	0.662866	0.256173	0.061729	0.914328	0.057307	gb|nbc26a07.y1 Rabbit trigeminal nerve. Unnormalized (nbc) Oryctolagus cuniculus cDNA clone nbc26a07 5', mRNA sequence [EB376279]
ENSOCUT00000002693	0.031	0.021	-0.002	0.003	-0.028	-0.012	0.540301	0.808941	0.999762	0.9493	0.908014	0.891879	glutamate receptor, ionotropic, kainate 4 [Source:HGNC Symbol;Acc:4582]
ENSOCUT00000003481	0.025	0.007	0	0.041	-0.019	-0.001	0.506294	0.96828	0.999833	0.097763	0.951366	0.998037	RERG/RAS-like [Source:HGNC Symbol;Acc:26213]
AY171864	0.028	0.017	-0.002	0.045	0.026	-0.015	0.224667	0.650509	0.996298	0.010746	0.65369	0.593763	gb|Oryctolagus cuniculus clone mp124VH antibody variable domain mRNA, partial cds [AY171864]
THBD	0.429	-0.117	0.875	0.618	-0.301	0.383	0.008177	0.716584	0	3.7e-05	0.307062	0.015297	ref|Oryctolagus cuniculus thrombomodulin (THBD), mRNA [NM_001082144]
ENSOCUT00000002780	0.147	-0.019	0.183	-0.445	0.164	0.11	0.750269	0.997743	0.738827	0.061446	0.972413	0.852623	gb|nag13d04.y1 Rabbit eye minus lens and cornea. Unnormalized (nag) Oryctolagus cuniculus cDNA clone nag13d04 5', mRNA sequence [DN888313]
DN886874	-0.053	0.016	-0.133	-0.988	0.292	-0.198	0.976957	0.997743	0.96713	0.034238	0.983757	0.875173	gb|naf39h10.y1 Rabbit eye cornea. Unnormalized (naf) Oryctolagus cuniculus cDNA clone naf39h10 5', mRNA sequence [DN886874]
ENSOCUT00000013308	-0.022	-0.057	-0.046	-0.015	-0.005	-0.022	0.815859	0.423615	0.531758	0.784925	0.999938	0.830734	solute carrier family 30 (zinc transporter), member 4 [Source:HGNC Symbol;Acc:11015]
ENSOCUT00000012873	0.005	-0.007	-0.007	0.024	-0.047	0.006	0.961735	0.977208	0.971617	0.415955	0.528531	0.950421	cadherin-related family member 3 [Source:HGNC Symbol;Acc:26308]
CU466026	0.021	0.007	-0.009	0.006	0.034	-0.012	0.452309	0.937111	0.894806	0.810771	0.438419	0.758357	gb|CU466026 SSH library morulae embryo subtracted from blastocyst embryo (lcao) Oryctolagus cuniculus cDNA clone lcao0046.g.10, mRNA sequence [CU466026]
LOC100008771	0.039	0.024	-0.026	0.023	0.015	-0.009	0.350281	0.724261	0.675464	0.479671	0.999938	0.925961	gb|nbc23b10.y1 Rabbit trigeminal nerve. Unnormalized (nbc) Oryctolagus cuniculus cDNA clone nbc23b10 5', mRNA sequence [EB375831]
EB379318	0.056	0.013	0.045	0.126	0.03	-0.001	0.443679	0.978183	0.644661	0.010856	0.987244	0.998582	gb|nbc46d10.x1 Rabbit trigeminal nerve. Unnormalized (nbc) Oryctolagus cuniculus cDNA clone nbc46d10 3', mRNA sequence [EB379318]
ENSOCUT00000017484	0.029	0.007	-0.001	0.004	0.005	-0.028	0.283581	0.939679	0.999762	0.890881	0.999938	0.265507	trace amine associated receptor 1 [Source:HGNC Symbol;Acc:17734]
ENSOCUT00000013407	-0.003	-0.099	-0.023	-0.012	-0.001	-0.029	0.986424	0.200323	0.912993	0.858066	0.999938	0.800642	A kinase (PRKA) anchor protein 10 [Source:HGNC Symbol;Acc:368]
ENSOCUT00000010060	0.545	-0.022	-0.158	-0.085	-0.162	0.425	0.05895	0.997743	0.814142	0.784436	0.979519	0.142557	neuroplastin [Source:HGNC Symbol;Acc:17867]
ENSOCUT00000015110	0.023	0.037	0.005	-0.014	-0.027	0.005	0.728114	0.591615	0.994141	0.749815	0.952154	0.977036	hyaluronoglucosaminidase 4 [Source:HGNC Symbol;Acc:5323]
AY171889	0.026	0.07	0.03	0.015	-0.049	-0.004	0.865484	0.556547	0.903337	0.860183	0.95177	0.99368	gb|Oryctolagus cuniculus clone mp136VL antibody variable domain mRNA, partial cds [AY171889]
ENSOCUT00000009720	0.97	-0.378	-0.298	0.489	0.228	-0.207	0.067074	0.698648	0.798297	0.296374	0.999938	0.852598	SNW domain containing 1 [Source:HGNC Symbol;Acc:16696]
DN891060	0.003	-0.002	-0.003	0.019	0.021	-0.03	0.967412	0.997743	0.993518	0.321459	0.811143	0.165557	gb|nag40a04.x1 Rabbit eye minus lens and cornea. Unnormalized (nag) Oryctolagus cuniculus cDNA clone nag40a04 3', mRNA sequence [DN891060]
ENSOCUT00000005582	0.011	0.022	0.002	0.031	0.05	-0.005	0.868311	0.737915	0.999762	0.284998	0.477326	0.969366	zinc finger, MYND-type containing 8 [Source:HGNC Symbol;Acc:9397]
ENSOCUT00000016676	0.08	-0.085	-0.076	-0.01	0.036	-0.182	0.551351	0.606989	0.657714	0.935204	0.999938	0.057307	AE binding protein 2 [Source:HGNC Symbol;Acc:24051]
ENSOCUT00000012284	-0.02	-0.361	-1.645	-2.775	-0.393	-1.007	0.993762	0.821236	0.009156	6e-06	0.972413	0.135376	gb|Oryctolagus cuniculus mRNA for alpha 2 type I collagen, partial cds [D49399]
ENSOCUT00000014964	2.079	-0.073	0.394	0.386	-0.065	0.982	0.039047	0.997743	0.90908	0.714949	0.999938	0.418147	Integrin beta [Source:UniProtKB/TrEMBL;Acc:A5HC36]
ENSOCUT00000012171	0.498	-0.408	-0.096	0.162	-0.182	-0.439	0.227745	0.438199	0.961307	0.667742	0.993833	0.280693	deoxynucleotidyltransferase, terminal, interacting protein 1 [Source:HGNC Symbol;Acc:16160]
ENSOCUT00000013343	-0.205	0.264	-0.208	-0.659	0.152	-0.268	0.560356	0.491568	0.621916	0.002822	0.972413	0.370509	Unknown
EB377791	-0.338	-0.02	0.547	-0.372	-0.116	0.092	0.152848	0.997523	0.008966	0.049442	0.986719	0.842309	gb|nbc36d10.y1 Rabbit trigeminal nerve. Unnormalized (nbc) Oryctolagus cuniculus cDNA clone nbc36d10 5', mRNA sequence [EB377791]
ENSOCUT00000008200	1.294	-0.403	-0.184	2.823	0.07	0.216	0.005465	0.616667	0.911158	0	0.999938	0.818832	gb|Oryctolagus cuniculus 5-lipoxygenase-activating protein (FLAP) mRNA, 5' end [M96556]
AY171832	0.021	0.001	0	-0.023	-0.004	0.022	0.677709	0.997743	0.999833	0.465958	0.999938	0.670806	gb|Oryctolagus cuniculus clone mp108VH antibody variable domain mRNA, partial cds [AY171832]
ENSOCUT00000008482	0.048	-0.001	0.063	-0.015	-0.055	0.126	0.751682	0.997909	0.711008	0.886365	0.970257	0.177683	Unknown
EC625051	-0.012	0.003	0.004	-0.013	0.027	-0.022	0.732981	0.991818	0.9783	0.561047	0.662512	0.420851	gb|311-311_G05_g5_038.ab1 Rabbit heart cDNA library Oryctolagus cuniculus cDNA, mRNA sequence [EC625051]
ENSOCUT00000017381	-0.211	-0.157	-0.802	-0.443	-0.354	-0.894	0.305723	0.586029	5e-06	0.003242	0.185146	1e-06	matrilin 2 [Source:HGNC Symbol;Acc:6908]
ENSOCUT00000003678	-0.335	0.156	-0.03	-0.36	-0.087	-0.029	0.284669	0.797402	0.995471	0.125914	0.999938	0.984296	gb|Oryctolagus cuniculus glutathione S-transferase mRNA, complete cds [M74528]
AY171852	0.013	0.003	0.014	0.021	0.008	-0.011	0.682554	0.993945	0.717586	0.228442	0.999938	0.735063	gb|Oryctolagus cuniculus clone mp118VH antibody variable domain mRNA, partial cds [AY171852]
ENSOCUT00000006100	-0.323	-0.288	0.144	-0.67	-0.204	0.056	0.319686	0.481051	0.834509	0.004496	0.917788	0.949712	Unknown
ENSOCUT00000004070	0.275	-0.065	0.001	0.642	-0.101	0.163	0.132096	0.910715	0.999833	3.4e-05	0.97473	0.439439	adaptor-related protein complex 2, beta 1 subunit [Source:HGNC Symbol;Acc:563]
AF090363	0.015	0	-0.008	0.004	-0.001	-0.018	0.631156	0.99897	0.916333	0.871447	0.999938	0.517831	gb|Oryctolagus cuniculus cell-line P39 immunoglobulin heavy chain VDJC-alpha transrecombinant region (IgA) mRNA, partial cds [AF090363]
ENSOCUT00000017613	0.028	0.047	-0.042	0.615	0.071	-0.1	0.956523	0.962434	0.967591	6.9e-05	0.999938	0.731572	family with sequence similarity 160, member B1 [Source:HGNC Symbol;Acc:29320]
LOC100009008	-0.315	0.047	-0.015	-0.76	-0.101	0.072	0.001824	0.871772	0.987933	0	0.812039	0.638191	ref|Oryctolagus cuniculus nedd8 (LOC100009008), mRNA [NM_001082212]
ENSOCUT00000012042	0.017	0.005	-0.009	0.017	-0.004	-0.05	0.47926	0.95305	0.863688	0.313167	0.999938	0.004511	echinoderm microtubule associated protein like 6 [Source:HGNC Symbol;Acc:35412]
ENSOCUT00000008020	0.291	0.012	0.403	0.497	0.145	0.217	0.420866	0.997743	0.22285	0.045645	0.993833	0.595731	spermine oxidase [Source:HGNC Symbol;Acc:15862]
DN887778	-0.159	-0.068	-0.183	-0.386	-0.117	-0.087	0.409546	0.883863	0.344367	0.003822	0.9121	0.744839	gb|nag08b05.y1 Rabbit eye minus lens and cornea. Unnormalized (nag) Oryctolagus cuniculus cDNA clone nag08b05 5', mRNA sequence [DN887778]
LOC100009480	0.017	0.009	0.004	0.028	0.003	0.016	0.367977	0.822061	0.956554	0.038135	0.999938	0.399166	ref|Oryctolagus cuniculus lipophilin CS (LOC100009480), mRNA [NM_001082723]
AY171746	0.02	0.017	0.015	0.008	0.008	-0.007	0.407112	0.597751	0.642079	0.671349	0.999938	0.883799	gb|Oryctolagus cuniculus clone mp065VH antibody variable domain mRNA, partial cds [AY171746]
ENSOCUT00000008705	-0.076	-0.005	0.062	-0.149	0.026	-0.1	0.494722	0.997743	0.680645	0.040666	0.999938	0.291392	glutathione S-transferase omega 2 [Source:HGNC Symbol;Acc:23064]
ENSOCUT00000009484	-0.954	0.187	-0.179	-0.631	0.043	-0.332	0.002044	0.782974	0.802512	0.018581	0.999938	0.36098	Unknown
ENSOCUT00000008420	-0.006	-0.038	-0.177	0	-0.034	-0.178	0.980406	0.832744	0.009402	0.997516	0.996635	0.008894	gb|nbc24c10.y1 Rabbit trigeminal nerve. Unnormalized (nbc) Oryctolagus cuniculus cDNA clone nbc24c10 5', mRNA sequence [EB376011]
ENSOCUT00000002865	-0.222	-0.058	-0.139	-0.008	0.01	-0.216	0.03477	0.818252	0.263719	0.95003	0.999938	0.032938	B-cell linker [Source:HGNC Symbol;Acc:14211]
ENSOCUT00000005262	0.018	-0.002	-0.002	0.02	0.003	-0.008	0.584443	0.997743	0.999423	0.354021	0.999938	0.886996	thymocyte selection-associated high mobility group box [Source:HGNC Symbol;Acc:18988]
CU464793	0.583	-0.078	-0.109	-0.154	-0.412	-0.065	0.732981	0.997743	0.995965	0.898556	0.999938	0.991699	gb|CU464793 SSH library morulae embryo subtracted from blastocyst embryo (lcao) Oryctolagus cuniculus cDNA clone lcao0035.g.09, mRNA sequence [CU464793]
ENSOCUT00000005500	0.476	-0.042	-0.077	0.311	0.124	0.11	0.318424	0.996738	0.977984	0.411844	0.999938	0.922021	Yip1 domain family, member 3 [Source:HGNC Symbol;Acc:21023]
DN890429	0.022	-0.005	-0.007	-0.003	-0.009	-0.016	0.304452	0.95119	0.895717	0.874482	0.9913	0.495845	gb|nag34b07.x1 Rabbit eye minus lens and cornea. Unnormalized (nag) Oryctolagus cuniculus cDNA clone nag34b07 3', mRNA sequence [DN890429]
ENSOCUT00000003686	0.266	0.056	-0.33	0.929	0.203	-0.52	0.317864	0.971758	0.189848	8e-06	0.860867	0.015089	G protein-coupled receptor 155 [Source:HGNC Symbol;Acc:22951]
DN887885	-0.058	-0.128	0.259	-0.65	-0.013	-0.491	0.940876	0.875482	0.534027	0.006878	0.999938	0.075391	gb|nag09b02.y1 Rabbit eye minus lens and cornea. Unnormalized (nag) Oryctolagus cuniculus cDNA clone nag09b02 5', mRNA sequence [DN887885]
ENSOCUT00000012999	0.01	0.018	0.007	0.006	-0.03	-0.006	0.84511	0.716106	0.961307	0.837381	0.701785	0.936137	protease, serine, 42 [Source:HGNC Symbol;Acc:30716]
ENSOCUT00000000144	0.95	-0.168	0.117	2.33	-0.341	-0.091	0.011963	0.884462	0.946323	0	0.864462	0.936245	nuclear factor, interleukin 3 regulated [Source:HGNC Symbol;Acc:7787]
ENSOCUT00000015759	0.149	-0.17	0.011	0.411	0.366	0.223	0.736636	0.762203	0.999762	0.076269	0.592982	0.529819	DENN/MADD domain containing 2D [Source:HGNC Symbol;Acc:26192]
ENSOCUT00000006885	0.199	-0.076	-0.107	-0.228	-0.06	-0.326	0.751682	0.98198	0.953955	0.532924	0.999938	0.498712	gb|nbc08a06.y1 Rabbit trigeminal nerve. Unnormalized (nbc) Oryctolagus cuniculus cDNA clone nbc08a06 5', mRNA sequence [EB373592]
ENSOCUT00000009956	0.014	-0.014	-0.006	0.017	0.012	-0.02	0.62894	0.699899	0.941172	0.35447	0.972413	0.388853	gb|Oryctolagus cuniculus gastric Y1 receptor mRNA, partial cds [AY587058]
ENSOCUT00000000602	0.619	-0.242	0.178	1.248	0.057	-0.11	0.021853	0.593373	0.752707	2e-06	0.999938	0.852232	eukaryotic translation initiation factor 1 [Source:HGNC Symbol;Acc:3249]
ENSOCUT00000001635	0.285	-0.015	-0.596	-0.114	-0.053	-0.241	0.674006	0.997743	0.250202	0.81712	0.999938	0.757719	Unknown
LOC100009171	-0.587	-0.509	-1.725	-1.647	-0.426	-0.828	0.37183	0.549477	0.000731	0.000487	0.901675	0.13082	ref|Oryctolagus cuniculus decorin (LOC100009171), mRNA [NM_001082330]
TPT1	-0.009	0.024	-0.794	0.284	-0.216	-0.085	0.994573	0.997743	0.029761	0.418489	0.976993	0.940171	ref|Oryctolagus cuniculus tumor protein, translationally-controlled 1 (TPT1), mRNA [NM_001082129]
ENSOCUT00000009573	-0.347	0.013	-0.798	-0.05	-0.15	0.337	0.770581	0.997909	0.359485	0.953998	0.999938	0.797222	FK506 binding protein 11, 19 kDa [Source:HGNC Symbol;Acc:18624]
ENSOCUT00000014375	0.014	0.001	0.021	0.036	-0.003	0.007	0.674507	0.997743	0.485337	0.056219	0.999938	0.892222	Unknown
DN882847	0.03	0.012	-0.002	0.043	-0.01	0.059	0.596314	0.946974	0.999762	0.23064	0.999938	0.156204	gb|naf10e06.x1 Rabbit eye cornea. Unnormalized (naf) Oryctolagus cuniculus cDNA clone naf10e06 3', mRNA sequence [DN882847]
HNRNPC	0.056	0.045	0.303	0.178	0.082	0.187	0.854341	0.954692	0.047038	0.188634	0.983757	0.266735	ref|Oryctolagus cuniculus heterogeneous nuclear ribonucleoprotein C (HNRNPC), mRNA [NM_001082038]
DN887412	0.679	-0.076	-0.496	0.376	-0.4	-0.039	0.475797	0.996738	0.731663	0.610257	0.983364	0.99375	gb|nag04g11.y1 Rabbit eye minus lens and cornea. Unnormalized (nag) Oryctolagus cuniculus cDNA clone nag04g11 5', mRNA sequence [DN887412]
ENSOCUT00000008793	0.048	-0.171	-0.043	-0.271	0.015	-0.292	0.889437	0.452358	0.958004	0.045103	0.999938	0.05694	golgi transport 1B [Source:HGNC Symbol;Acc:20175]
ENSOCUT00000001461	0.011	0.012	0.001	0.035	-0.038	-0.015	0.891471	0.93789	0.999833	0.274419	0.770523	0.848439	family with sequence similarity 196, member A [Source:HGNC Symbol;Acc:33859]
ENSOCUT00000013579	0.011	0.116	0.044	0.168	-0.028	-0.026	0.960053	0.227742	0.793599	0.008667	0.999938	0.886946	coiled-coil domain containing 150 [Source:HGNC Symbol;Acc:26834]
ENSOCUT00000004946	-0.004	0.001	-0.005	-0.019	0.041	0.06	0.984431	0.997902	0.997717	0.739581	0.9121	0.340374	neuron navigator 3 [Source:HGNC Symbol;Acc:15998]
EB377360	1.412	0.302	-0.06	0.881	0.72	0.118	0.004125	0.780463	0.993518	0.040564	0.542922	0.936834	gb|nbc33e06.y1 Rabbit trigeminal nerve. Unnormalized (nbc) Oryctolagus cuniculus cDNA clone nbc33e06 5', mRNA sequence [EB377360]
ENA-78	1.158	0.425	-0.532	2.037	1.157	-0.507	0.014335	0.594879	0.396857	5e-06	0.069156	0.367921	gb|Oryctolagus cuniculus neutrophil-activating peptide 78 (ENA-78) mRNA, partial cds [AF123437]
ENSOCUT00000010222	0.015	0.012	-0.001	0.021	-0.018	-0.001	0.626148	0.81007	0.999833	0.293387	0.878795	0.994888	gastrokine 2 [Source:HGNC Symbol;Acc:24588]
ENSOCUT00000017304	0.02	-0.021	-0.033	-0.003	0.003	-0.046	0.735157	0.787505	0.52387	0.93913	0.999938	0.226771	chromodomain helicase DNA binding protein 3 [Source:HGNC Symbol;Acc:1918]
ENSOCUT00000016689	-0.194	-0.209	-0.175	-0.276	-0.084	-0.239	0.447281	0.486452	0.576391	0.114587	0.999938	0.284896	LUC7-like 2 (S. cerevisiae) [Source:HGNC Symbol;Acc:21608]
ENSOCUT00000017520	0.022	0.007	-0.006	0.056	0.007	0.006	0.458709	0.952085	0.961307	0.004445	0.999938	0.920056	Unknown
CDKL2	-0.035	-0.068	-0.048	-0.088	-0.035	-0.041	0.51995	0.186843	0.342748	0.011563	0.878795	0.392679	ref|Oryctolagus cuniculus cyclin-dependent kinase-like 2 (CDC2-related kinase) (CDKL2), mRNA [NM_001081999]
TPH	0.033	0.007	-0.031	0.017	-0.014	-0.017	0.394952	0.980429	0.478961	0.579934	0.999938	0.771761	ref|Oryctolagus cuniculus tryptophan hydroxylase (TPH), mRNA [NM_001099955]
EB380073	0.02	-0.022	-0.007	0.02	0.016	-0.018	0.628464	0.662866	0.965372	0.445756	0.983364	0.687308	gb|nbc51d08.x1 Rabbit trigeminal nerve. Unnormalized (nbc) Oryctolagus cuniculus cDNA clone nbc51d08 3', mRNA sequence [EB380073]
EB375346	0.017	0.004	0.023	0.008	0.007	-0.007	0.442937	0.980325	0.240861	0.658346	0.999938	0.841568	gb|nbc19g04.x1 Rabbit trigeminal nerve. Unnormalized (nbc) Oryctolagus cuniculus cDNA clone nbc19g04 3', mRNA sequence [EB375346]
LOX-1	0.909	0.051	0.017	1.543	0.141	0.014	0.003046	0.990461	0.999762	0	0.999938	0.995236	ref|Oryctolagus cuniculus lectin-like oxidized LDL receptor (LOX-1), mRNA [NM_001082633]
ENSOCUT00000012431	1.096	-0.291	-0.463	0.237	0.321	0.618	0.22736	0.920499	0.800169	0.787468	0.999938	0.582284	coiled-coil domain containing 12 [Source:HGNC Symbol;Acc:28332]
ENSOCUT00000006602	0.227	-0.341	-0.478	-1.11	0.197	-0.099	0.692296	0.559672	0.273103	0.000549	0.983757	0.923426	peptidylprolyl isomerase D [Source:HGNC Symbol;Acc:9257]
ENSOCUT00000006047	-0.092	-0.028	-0.024	-0.198	-0.054	-0.106	0.541333	0.970857	0.97252	0.037487	0.996046	0.43429	methyltransferase like 21D [Source:HGNC Symbol;Acc:20352]
ENSOCUT00000003474	0.029	-0.005	0.001	0.021	0.012	-0.008	0.367977	0.986827	0.999833	0.40846	0.999938	0.900982	gb|Oryctolagus cuniculus vasoactive intestinal peptide receptor 2 (VIPR2) mRNA, partial cds [DQ421400]
ENSOCUT00000012224	0.17	-0.228	0.048	-0.107	-0.072	-0.053	0.068199	0.027649	0.83312	0.181911	0.899534	0.733538	N-ethylmaleimide-sensitive factor attachment protein, gamma [Source:HGNC Symbol;Acc:7642]
EB373855	0.005	0.007	0.006	-0.013	0.024	-0.01	0.928246	0.941794	0.96381	0.537311	0.743645	0.802015	gb|nbc09f08.y1 Rabbit trigeminal nerve. Unnormalized (nbc) Oryctolagus cuniculus cDNA clone nbc09f08 5', mRNA sequence [EB373855]
ENSOCUT00000001168	0.103	-0.08	0.044	-0.035	-0.07	-0.117	0.393372	0.641384	0.878182	0.740946	0.931106	0.279694	Unknown
ENSOCUT00000003065	0.028	0.012	-0.001	0.059	0.003	-0.008	0.616315	0.940806	0.999833	0.07597	0.999938	0.949697	Unknown
ENSOCUT00000010254	0.55	-0.3	1.058	0.72	0.401	0.81	0.052838	0.466926	9.5e-05	0.00286	0.547136	0.002604	glucosidase, beta (bile acid) 2 [Source:HGNC Symbol;Acc:18986]
ENSOCUT00000008674	0.022	0.013	-0.014	0.021	0.004	-0.012	0.540301	0.856895	0.833629	0.410518	0.999938	0.811234	neuritin 1 [Source:HGNC Symbol;Acc:17972]
ENSOCUT00000012245	0.092	0.026	0.053	0.016	-0.064	0.022	0.4218	0.957099	0.795267	0.881506	0.936819	0.932963	IQ motif containing with AAA domain 1 [Source:HGNC Symbol;Acc:26195]
ENSOCUT00000001082	0.044	-0.077	0.037	0.007	-0.04	-0.055	0.791352	0.643526	0.909413	0.949974	0.999938	0.725595	CAP-GLY domain containing linker protein family, member 4 [Source:HGNC Symbol;Acc:26108]
EB379936	0.028	0.016	0.002	0.011	-0.025	0.015	0.307655	0.726869	0.999177	0.632088	0.76524	0.671223	gb|nbc50e06.x1 Rabbit trigeminal nerve. Unnormalized (nbc) Oryctolagus cuniculus cDNA clone nbc50e06 3', mRNA sequence [EB379936]
ENSOCUT00000016052	0.124	-0.254	0.298	0.05	0.069	0.213	0.462927	0.108398	0.018899	0.717045	0.987585	0.105647	gb|Oryctolagus cuniculus vacuolar proton-translocating ATPase a2 isoform mRNA, partial cds [AF393371]
ENSOCUT00000008799	0.07	0.051	0.02	0.062	0.039	-0.034	0.304452	0.600609	0.92847	0.229259	0.94638	0.719823	Mannose-6-phosphate/insulin-like growth factor II receptor [Source:UniProtKB/TrEMBL;Acc:Q95MJ3]
EB372830	0.293	0.08	0.085	0.692	0.049	0.044	0.076137	0.847059	0.831333	4e-06	0.999938	0.922021	gb|nbc03b02.x1 Rabbit trigeminal nerve. Unnormalized (nbc) Oryctolagus cuniculus cDNA clone nbc03b02 3', mRNA sequence [EB372830]
ENSOCUT00000008329	-0.273	-0.054	-0.768	-0.111	0.141	-0.245	0.492789	0.986965	0.007817	0.730234	0.99908	0.551681	Unknown
AY171825	0.009	0.001	0.14	0.033	-0.012	0.138	0.946785	0.997743	0.001209	0.453293	0.999938	0.001702	gb|Oryctolagus cuniculus clone mp104VL antibody variable domain mRNA, partial cds [AY171825]
EB374345	0.017	0.014	-0.001	0.017	0.008	-0.009	0.632896	0.80886	0.999762	0.458112	0.999938	0.860047	gb|nbc12h01.x1 Rabbit trigeminal nerve. Unnormalized (nbc) Oryctolagus cuniculus cDNA clone nbc12h01 3', mRNA sequence [EB374345]
EB373617	0.054	0.09	-0.033	-0.114	0.2	0.465	0.971245	0.983347	0.999276	0.81808	0.999938	0.377074	gb|nbc08b10.y1 Rabbit trigeminal nerve. Unnormalized (nbc) Oryctolagus cuniculus cDNA clone nbc08b10 5', mRNA sequence [EB373617]
ENSOCUT00000016112	-0.08	-0.014	0.081	-0.024	0.004	0.003	0.382753	0.986157	0.407085	0.771703	0.999938	0.997044	methyltransferase like 16 [Source:HGNC Symbol;Acc:28484]
EB379823	0	0.021	0.02	0.034	-0.03	-0.006	0.999551	0.891925	0.905473	0.475978	0.972489	0.980891	gb|nbc49g03.y1 Rabbit trigeminal nerve. Unnormalized (nbc) Oryctolagus cuniculus cDNA clone nbc49g03 5', mRNA sequence [EB379823]
ENSOCUT00000009118	0.006	0.002	0.013	0.017	-0.001	-0.005	0.902367	0.995044	0.757538	0.367127	0.999938	0.92727	phosphodiesterase 1C, calmodulin-dependent 70kDa [Source:HGNC Symbol;Acc:8776]
ENSOCUT00000009744	-0.009	-0.04	0.058	0.111	-0.012	0.062	0.965948	0.801353	0.595356	0.061262	0.999938	0.472813	multiple EGF-like-domains 9 [Source:HGNC Symbol;Acc:3234]
ENSOCUT00000008997	-0.123	-0.308	-0.191	0.113	-0.242	-0.458	0.766945	0.351547	0.639172	0.646678	0.804393	0.050975	keratin 26 [Source:HGNC Symbol;Acc:30840]
ENSOCUT00000007353	-0.016	0.014	0.024	0.137	-0.005	0.091	0.919863	0.976468	0.914257	0.012213	0.999938	0.164893	sex comb on midleg-like 2 (Drosophila) [Source:HGNC Symbol;Acc:10581]
ENSOCUT00000017284	0.042	-0.03	0.057	0.011	0.053	0.05	0.700297	0.889011	0.620099	0.88699	0.911969	0.629958	Unknown
AF014733	0.039	0.116	0.054	0.035	0.125	0.044	0.858059	0.460477	0.844504	0.765307	0.703025	0.847367	gb|Oryctolagus cuniculus clone N231 immunoglobulin mu heavy chain VDJ region (IGHM) mRNA, partial sequence [AF014733]
ENSOCUT00000006575	0.011	-0.002	-0.004	0.033	-0.006	0.014	0.805797	0.997743	0.9881	0.12926	0.999938	0.741381	gb|Oryctolagus cuniculus mRNA for T-cell receptor beta-chain V9, partial cds [D17424]
ENSOCUT00000013075	0.047	0.024	0.066	0.055	0.009	0.075	0.313419	0.78186	0.11312	0.108636	0.999938	0.053372	Unknown
ENSOCUT00000011645	0.108	0.427	0.59	0.283	0.048	0.473	0.909971	0.476034	0.192739	0.46297	0.999938	0.294661	forkhead box J3 [Source:HGNC Symbol;Acc:29178]
ENSOCUT00000002369	-0.003	-0.037	0.084	-0.069	0.009	0.046	0.992052	0.874938	0.449871	0.362333	0.999938	0.749532	progesterone receptor membrane component 2 [Source:HGNC Symbol;Acc:16089]
AY171901	0.011	-0.099	0.012	0.009	0.007	-0.016	0.971245	0.469969	0.991593	0.939866	0.999938	0.959362	gb|Oryctolagus cuniculus clone mp143VH antibody variable domain mRNA, partial cds [AY171901]
ENSOCUT00000014172	0.097	0.061	0.199	0.131	-0.043	0.125	0.779831	0.946899	0.46271	0.490954	0.999938	0.690445	Unknown
ENSOCUT00000000152	0.067	0.081	0.073	0.206	-0.02	-0.022	0.624826	0.610188	0.648659	0.010495	0.999938	0.938553	ER degradation enhancer, mannosidase alpha-like 3 [Source:HGNC Symbol;Acc:16787]
ENSOCUT00000008153	0.149	0.054	0.062	0.286	-0.088	0.003	0.384933	0.907878	0.883045	0.017225	0.963464	0.99847	matrilin 1, cartilage matrix protein [Source:HGNC Symbol;Acc:6907]
LOC100008656	-0.076	0.045	0.091	-0.366	-0.002	-0.042	0.659681	0.901387	0.637746	0.000291	0.999938	0.876119	gb|Oryctolagus cuniculus clone LI9 putative embryonic development protein mRNA, partial cds [AF013270]
AF451331	0.738	-0.053	-0.837	-2.309	-0.094	-0.797	0.379173	0.997743	0.323737	0.000152	0.999938	0.301489	gb|Oryctolagus cuniculus alpha-1 type V collagen (COL5A1) mRNA, partial cds; alternatively spliced [AF451331]
ENSOCUT00000009899	-0.153	-0.148	-0.101	-0.522	-0.26	-0.208	0.858282	0.927345	0.968928	0.165425	0.971076	0.797522	Unknown
ENSOCUT00000011001	0.028	0.003	-0.016	-0.041	0.017	0.027	0.776593	0.997743	0.956554	0.431137	0.999938	0.803599	chromosome 15 open reading frame 42 [Source:HGNC Symbol;Acc:28704]
ENSOCUT00000007689	0.032	0.009	0.006	0.012	0.016	-0.007	0.45606	0.965319	0.98216	0.723697	0.996635	0.949712	zinc finger CCCH-type containing 12D [Source:HGNC Symbol;Acc:21175]
ENSOCUT00000004537	0.37	-0.192	-0.295	0.124	-0.05	-0.246	0.434587	0.84093	0.640591	0.759129	0.999938	0.671491	A-kinase anchor protein 9 [Source:UniProtKB/Swiss-Prot;Acc:Q28628]
ENSOCUT00000011301	-0.014	0.005	0.016	-0.018	0.137	-0.011	0.918836	0.997523	0.950686	0.770106	0.056428	0.952516	cytochrome P450, family 4, subfamily V, polypeptide 2 [Source:HGNC Symbol;Acc:23198]
ENSOCUT00000011273	-0.188	-0.301	0.059	0.679	0.031	0.193	0.672961	0.491568	0.975297	0.006627	0.999938	0.668426	ariadne homolog, ubiquitin-conjugating enzyme E2 binding protein, 1 (Drosophila) [Source:HGNC Symbol;Acc:689]
ENSOCUT00000013443	0.031	0.064	0.096	0.085	-0.055	0.376	0.942692	0.889807	0.762412	0.570141	0.999938	0.00939	Unknown
ENSOCUT00000000272	-0.175	-0.215	-0.006	-0.41	-0.144	-0.308	0.642561	0.621583	0.999833	0.062943	0.983099	0.277364	KIAA0090 [Source:HGNC Symbol;Acc:28957]
ENSOCUT00000016945	-0.052	-0.076	-0.016	-0.103	0.017	-0.074	0.38878	0.229826	0.938854	0.015032	0.999938	0.146014	ADP-ribosylation factor interacting protein 2 [Source:HGNC Symbol;Acc:17160]
EB379543	-0.438	0.048	-0.027	-0.738	0.043	0.036	0.013954	0.966278	0.986614	1e-05	0.999938	0.952163	gb|nbc47h08.y1 Rabbit trigeminal nerve. Unnormalized (nbc) Oryctolagus cuniculus cDNA clone nbc47h08 5', mRNA sequence [EB379543]
ENSOCUT00000008844	-0.065	0.012	0.068	-0.094	0.03	0.022	0.358587	0.980583	0.357784	0.064618	0.989106	0.865354	ubiquitin related modifier 1 [Source:HGNC Symbol;Acc:28378]
ENSOCUT00000008365	-0.784	-0.217	-0.359	-0.966	-0.116	0.101	0.391614	0.955252	0.860632	0.13802	0.999938	0.973256	heat shock 70kDa protein 4 [Source:HGNC Symbol;Acc:5237]
ENSOCUT00000015312	0.018	0.017	0.005	0.001	-0.028	-0.003	0.714279	0.81197	0.983918	0.981913	0.85024	0.984415	membrane-spanning 4-domains, subfamily A, member 10 [Source:HGNC Symbol;Acc:13368]
DN889148	-0.129	0.132	-0.278	-0.413	-0.026	-0.112	0.822264	0.88583	0.544349	0.120941	0.999938	0.874398	gb|nag21h08.x1 Rabbit eye minus lens and cornea. Unnormalized (nag) Oryctolagus cuniculus cDNA clone nag21h08 3', mRNA sequence [DN889148]
EB379272	-0.001	0.005	-0.008	0.032	0.006	-0.023	0.989285	0.980325	0.925918	0.096241	0.999938	0.367921	gb|nbc46b09.y1 Rabbit trigeminal nerve. Unnormalized (nbc) Oryctolagus cuniculus cDNA clone nbc46b09 5', mRNA sequence [EB379272]
DN890616	-0.032	-0.081	-0.012	-0.069	-0.008	-0.037	0.512671	0.064464	0.934414	0.030124	0.999938	0.398247	gb|nag35g07.y1 Rabbit eye minus lens and cornea. Unnormalized (nag) Oryctolagus cuniculus cDNA clone nag35g07 5', mRNA sequence [DN890616]
LOC100008867	0.25	-0.096	0.062	0.382	-0.077	-0.109	0.382628	0.895328	0.960312	0.058402	0.999938	0.81219	ref|Oryctolagus cuniculus interferon responsive gene 15 (LOC100008867), mRNA [NM_001082132]
ENSOCUT00000004153	0.623	-0.132	-0.321	-0.134	0.204	-0.219	0.081612	0.910341	0.529403	0.714184	0.974779	0.692457	NMDA receptor regulated 2 [Source:HGNC Symbol;Acc:29885]
CU465635	0.02	0.018	-0.045	0.008	0.02	-0.058	0.725443	0.844311	0.279077	0.830685	0.979065	0.103243	gb|CU465635 SSH library 4 cells embryo subtracted from morulae embryo (part of lcaf library) (lcap) Oryctolagus cuniculus cDNA clone lcap0016.e.04, mRNA sequence [CU465635]
ENSOCUT00000007641	0.028	0.006	-0.013	-0.011	0.015	0.076	0.521727	0.985105	0.905018	0.756797	0.999938	0.016932	Unknown
EB375899	-0.165	-0.07	0.455	-0.119	-0.153	-0.312	0.215519	0.791324	8.3e-05	0.26536	0.635627	0.006339	gb|nbc23f01.y1 Rabbit trigeminal nerve. Unnormalized (nbc) Oryctolagus cuniculus cDNA clone nbc23f01 5', mRNA sequence [EB375899]
ENSOCUT00000007947	0.009	0.012	-0.022	0.02	0.004	-0.026	0.828072	0.836416	0.484017	0.348254	0.999938	0.316985	Unknown
ENSOCUT00000010914	0.029	-0.003	-0.019	0.042	0.005	-0.005	0.438011	0.997725	0.757556	0.096218	0.999938	0.963557	Unknown
ENSOCUT00000006982	0.114	-0.282	0.351	0.231	0.262	0.403	0.858051	0.591255	0.393952	0.443943	0.887449	0.240236	carboxypeptidase A4 [Source:HGNC Symbol;Acc:15740]
ENSOCUT00000016783	-0.272	-0.172	-0.214	-0.833	0.023	-0.065	0.551861	0.842325	0.758932	0.003904	0.999938	0.952541	Unknown
ENSOCUT00000005126	0.017	-0.008	-0.093	-0.215	0.131	-0.076	0.942692	0.997294	0.389703	0.002957	0.462448	0.471201	Unknown
ENSOCUT00000012336	-0.019	-0.045	0.163	-0.202	0.099	0.064	0.925026	0.816431	0.044296	0.003805	0.673488	0.564028	TBC1 domain family, member 8B (with GRAM domain) [Source:HGNC Symbol;Acc:24715]
ENSOCUT00000012138	-0.049	-0.016	-0.028	-0.031	0.012	0.046	0.491482	0.954038	0.842608	0.56533	0.999938	0.530019	zinc finger, MYND-type containing 12 [Source:HGNC Symbol;Acc:21192]
EB373964	-0.104	0.044	0.153	-0.658	-0.076	0.092	0.848758	0.991235	0.815137	0.005536	0.999938	0.892222	gb|nbc10d05.y1 Rabbit trigeminal nerve. Unnormalized (nbc) Oryctolagus cuniculus cDNA clone nbc10d05 5', mRNA sequence [EB373964]
ENSOCUT00000001671	0.071	-0.222	-0.161	-0.35	0.146	-0.129	0.84134	0.378627	0.561744	0.024588	0.895813	0.628138	Unknown
ENSOCUT00000017510	0.568	0.046	-0.555	-0.421	0.11	0.219	0.149901	0.994908	0.168516	0.193956	0.999938	0.718937	Unknown
ENSOCUT00000016089	1.462	-0.13	-0.052	2.076	0.113	0.219	0.008382	0.97522	0.998205	4.7e-05	0.999938	0.861113	ELL associated factor 1 [Source:HGNC Symbol;Acc:20907]
ENSOCUT00000012534	0.008	-0.02	-0.046	-0.035	-0.054	-0.036	0.971623	0.957099	0.75498	0.621043	0.911129	0.788916	gb|Oryctolagus cuniculus nephronectin mRNA, partial cds [EF472907]
ENSOCUT00000015520	0.019	0.006	-0.008	0.041	-0.017	0.035	0.671267	0.980264	0.960912	0.113716	0.979519	0.302709	chromosome 11 open reading frame 63 [Source:HGNC Symbol;Acc:26288]
AF029933	0.076	0.002	0.003	0.093	0.001	-0.011	0.116801	0.997743	0.999762	0.01728	0.999938	0.936586	gb|Oryctolagus cuniculus clone 2583 IgM heavy chain VDJ region mRNA, partial cds [AF029933]
ENSOCUT00000012711	0.071	-0.325	-0.274	-0.461	-0.144	0.257	0.922228	0.438681	0.521954	0.067842	0.993833	0.491091	gb|CU465694 SSH library 4 cells embryo subtracted from morulae embryo (part of lcaf library) (lcap) Oryctolagus cuniculus cDNA clone lcap0014.b.11, mRNA sequence [CU465694]
AF013272	0.359	0.141	-0.184	-0.619	0.437	0.232	0.261178	0.844311	0.743117	0.009544	0.462448	0.530627	gb|Oryctolagus cuniculus clone EL185 mRNA, partial 3' UTR [AF013272]
ENSOCUT00000007653	0.295	0.492	0.407	-0.478	0.291	-0.255	0.654718	0.43537	0.531565	0.222545	0.949963	0.731458	family with sequence similarity 174, member A [Source:HGNC Symbol;Acc:24943]
ENSOCUT00000010842	0.187	-0.131	0.045	0.043	-0.076	-0.005	0.064323	0.324588	0.878053	0.672019	0.908014	0.995152	spen homolog, transcriptional regulator (Drosophila) [Source:HGNC Symbol;Acc:17575]
ENSOCUT00000010459	0.016	0.017	0.01	0.021	-0.008	-0.001	0.657319	0.72685	0.893739	0.355707	0.999938	0.998037	Unknown
EB376545	-0.001	0.253	0.128	-0.092	-0.053	-0.068	0.99787	0.014155	0.2264	0.267605	0.976686	0.603427	gb|nbc27h05.x1 Rabbit trigeminal nerve. Unnormalized (nbc) Oryctolagus cuniculus cDNA clone nbc27h05 3', mRNA sequence [EB376545]
ENSOCUT00000012734	0.73	-0.237	0.142	1.141	-0.008	-0.004	0.001124	0.476364	0.763314	0	0.999938	0.99847	coenzyme Q10 homolog B (S. cerevisiae) [Source:HGNC Symbol;Acc:25819]
ENSOCUT00000008194	0.017	0.013	0.001	0.034	0.013	-0.001	0.740534	0.897935	0.999762	0.230239	0.999938	0.995505	Unknown
ENSOCUT00000002427	0.052	0.058	0.008	0.02	-0.073	-0.033	0.745249	0.780508	0.999177	0.852945	0.909234	0.889499	solute carrier family 6, member 17 [Source:HGNC Symbol;Acc:31399]
EB376662	0.497	-0.108	0.588	0.836	0.247	0.04	0.094614	0.910575	0.036731	0.00078	0.871768	0.971936	gb|nbc28f08.y1 Rabbit trigeminal nerve. Unnormalized (nbc) Oryctolagus cuniculus cDNA clone nbc28f08 5', mRNA sequence [EB376662]
ENSOCUT00000015561	0.581	-0.058	0.085	0.465	0.054	0.145	0.014606	0.971923	0.92776	0.025422	0.999938	0.7189	gb|nbc13c01.y1 Rabbit trigeminal nerve. Unnormalized (nbc) Oryctolagus cuniculus cDNA clone nbc13c01 5', mRNA sequence [EB374400]
ENSOCUT00000009816	0.011	-0.004	0.01	0.039	-0.013	0.006	0.836993	0.994019	0.920232	0.095662	0.996384	0.942261	Unknown
DN885621	0.082	0.078	0.005	0.033	-0.068	-0.022	0.446443	0.570334	0.999682	0.711111	0.895813	0.928493	gb|naf30h11.x1 Rabbit eye cornea. Unnormalized (naf) Oryctolagus cuniculus cDNA clone naf30h11 3', mRNA sequence [DN885621]
ENSOCUT00000011089	0.013	-0.023	0.021	-0.025	0.025	-0.008	0.858621	0.774871	0.817923	0.479533	0.952344	0.946798	UDP-N-acetyl-alpha-D-galactosamine:polypeptide N-acetylgalactosaminyltransferase 10 (GalNAc-T10) [Source:HGNC Symbol;Acc:19873]
ENSOCUT00000008414	0.031	0.007	0.027	0.013	-0.031	0.016	0.5115	0.981327	0.664402	0.728515	0.864647	0.820798	Unknown
DN889926	0.009	0.054	0.028	0.025	-0.023	0.002	0.912046	0.243109	0.652311	0.460907	0.959618	0.993095	gb|nag29f09.y1 Rabbit eye minus lens and cornea. Unnormalized (nag) Oryctolagus cuniculus cDNA clone nag29f09 5', mRNA sequence [DN889926]
ENSOCUT00000015565	-0.013	0.015	0.016	0.018	-0.02	0.002	0.78772	0.823377	0.785256	0.4876	0.919734	0.993379	Unknown
EB379169	-0.006	0.007	0.033	0.029	0.019	-0.001	0.919079	0.96225	0.296611	0.218934	0.917788	0.993379	gb|nbc45e10.x1 Rabbit trigeminal nerve. Unnormalized (nbc) Oryctolagus cuniculus cDNA clone nbc45e10 3', mRNA sequence [EB379169]
AY171642	0.017	-0.013	0.593	0.012	0.015	0.628	0.978235	0.997743	0.000731	0.960003	0.999938	0.000521	gb|Oryctolagus cuniculus clone mp012VL antibody variable domain mRNA, partial cds [AY171642]
ENSOCUT00000011650	0.012	-0.016	0.007	-0.028	0.008	0.001	0.886529	0.891347	0.978249	0.425727	0.999938	0.998001	Unknown
ENSOCUT00000005938	0.013	-0.003	0.005	0.009	0.027	0.021	0.699422	0.991947	0.971617	0.701395	0.662512	0.450464	stearoyl-CoA desaturase 5 [Source:HGNC Symbol;Acc:21088]
EB379415	0.003	0.009	0.001	0.029	0.003	-0.007	0.927874	0.770951	0.999762	0.014877	0.999938	0.760053	gb|nbc47b01.x1 Rabbit trigeminal nerve. Unnormalized (nbc) Oryctolagus cuniculus cDNA clone nbc47b01 3', mRNA sequence [EB379415]
ENSOCUT00000001923	0.014	-0.028	-0.029	0.021	-0.03	-0.067	0.915414	0.836595	0.830617	0.71001	0.983108	0.251379	zinc finger protein 1 homolog (mouse) [Source:HGNC Symbol;Acc:23328]
X13699	0.01	0.006	-0.015	-0.016	-0.046	-0.006	0.914253	0.987695	0.903396	0.682491	0.662512	0.963972	gb|Rabbit nonproductive VHa1 mRNA for Ig(mu) heavy chain constant region [X13699]
ENSOCUT00000016701	-0.009	-0.062	-0.273	-0.076	-0.036	-0.208	0.972977	0.689731	0.00058	0.317118	0.999938	0.009037	glucoside xylosyltransferase 2 [Source:HGNC Symbol;Acc:33383]
ENSOCUT00000016683	0.035	-0.001	-0.005	0.023	0.001	0.063	0.578204	0.997909	0.994141	0.617275	0.999938	0.181094	Unknown
LOC100009484	0.013	-0.012	0.002	-0.001	0.003	-0.008	0.782583	0.882623	0.999177	0.985415	0.999938	0.920056	gb|Oryctolagus cuniculus endothelial differentiation gene 7 protein mRNA, partial cds [AF404276]
DN885845	-0.003	0.004	-0.005	0.06	-0.017	-0.033	0.971623	0.990461	0.978249	0.011614	0.972273	0.282741	gb|naf32f03.x1 Rabbit eye cornea. Unnormalized (naf) Oryctolagus cuniculus cDNA clone naf32f03 3', mRNA sequence [DN885845]
ENSOCUT00000014033	-0.01	0.054	-0.281	-0.052	0.024	-0.213	0.978036	0.855615	0.007946	0.646686	0.999938	0.049679	Unknown
ENSOCUT00000010139	0.357	-0.062	0.229	1.161	0.018	-0.081	0.001168	0.810254	0.035534	0	0.999938	0.610067	gb|Oryctolagus cuniculus synaptobrevin-2 mRNA, partial cds [AF262953]
LOC100008652	0.014	0.03	-0.108	-0.775	-0.189	-0.652	0.985202	0.993945	0.855868	8.1e-05	0.873855	0.002068	gb|Oryctolagus cuniculus alpha-tubulin mRNA, partial cds [AF011561]
EB377757	0.122	-0.064	0.008	0.411	-0.019	0.002	0.073096	0.532373	0.993307	0	0.999938	0.998037	gb|nbc36b12.x1 Rabbit trigeminal nerve. Unnormalized (nbc) Oryctolagus cuniculus cDNA clone nbc36b12 3', mRNA sequence [EB377757]
EB375362	0.057	0.014	-0.033	1.161	0.061	-0.01	0.947549	0.997743	0.996298	3.9e-05	0.999938	0.997044	gb|nbc19g12.y1 Rabbit trigeminal nerve. Unnormalized (nbc) Oryctolagus cuniculus cDNA clone nbc19g12 5', mRNA sequence [EB375362]
EB380221	0.298	0.064	-0.202	-0.422	0.195	-0.248	0.298586	0.966787	0.610325	0.044801	0.897216	0.392262	gb|nbc52d07.y1 Rabbit trigeminal nerve. Unnormalized (nbc) Oryctolagus cuniculus cDNA clone nbc52d07 5', mRNA sequence [EB380221]
EB380912	-0.07	0.158	-0.04	0.102	-0.028	-0.044	0.677027	0.274831	0.924889	0.306328	0.999938	0.85335	gb|nbd04g05.x1 Rabbit lens. Unnormalized (nbd) Oryctolagus cuniculus cDNA clone nbd04g05 3', mRNA sequence [EB380912]
EB380254	-0.046	0.004	-0.038	0.06	-0.028	0.155	0.661679	0.997743	0.815772	0.347508	0.999938	0.019247	gb|nbc52f03.x1 Rabbit trigeminal nerve. Unnormalized (nbc) Oryctolagus cuniculus cDNA clone nbc52f03 3', mRNA sequence [EB380254]
ENSOCUT00000013837	0.017	-0.098	0.005	0.023	0.013	0.012	0.95146	0.50036	0.999762	0.825738	0.999938	0.979108	ATP-binding cassette, sub-family A (ABC1), member 13 [Source:HGNC Symbol;Acc:14638]
ENSOCUT00000017341	0.084	-0.043	0.045	0.045	-0.057	0.084	0.76695	0.96629	0.957486	0.80366	0.999938	0.780392	gb|nbc45h02.y1 Rabbit trigeminal nerve. Unnormalized (nbc) Oryctolagus cuniculus cDNA clone nbc45h02 5', mRNA sequence [EB379220]
DN885277	0.014	-0.01	0.038	-0.001	0.022	0.158	0.938911	0.991235	0.795267	0.99008	0.999938	0.011364	gb|naf28f01.x1 Rabbit eye cornea. Unnormalized (naf) Oryctolagus cuniculus cDNA clone naf28f01 3', mRNA sequence [DN885277]
CU465556	0.013	0.019	-0.008	0	0.003	-0.016	0.761058	0.655874	0.940673	0.997516	0.999938	0.678893	gb|CU465556 SSH library 4 cells embryo subtracted from morulae embryo (part of lcaf library) (lcap) Oryctolagus cuniculus cDNA clone lcap0004.b.11, mRNA sequence [CU465556]
ENSOCUT00000017192	-0.01	0.028	0.018	-0.005	-0.061	-0.002	0.971401	0.940174	0.974053	0.966446	0.936819	0.998037	Unknown
ENSOCUT00000014965	0.055	0.006	0.002	0.048	-0.02	0.006	0.227872	0.991947	0.999762	0.173694	0.993833	0.971037	family with sequence similarity 186, member A [Source:HGNC Symbol;Acc:26980]
EB374778	-0.017	0.063	0.033	0.011	0.031	-0.01	0.793192	0.182875	0.563624	0.784664	0.881642	0.918829	gb|nbc16a08.x1 Rabbit trigeminal nerve. Unnormalized (nbc) Oryctolagus cuniculus cDNA clone nbc16a08 3', mRNA sequence [EB374778]
ENSOCUT00000006154	0.076	0.055	-0.148	-0.144	0.082	-0.036	0.817228	0.943776	0.592456	0.373869	0.997054	0.94877	gb|nbc31b08.x1 Rabbit trigeminal nerve. Unnormalized (nbc) Oryctolagus cuniculus cDNA clone nbc31b08 3', mRNA sequence [EB377017]
ENSOCUT00000004588	-0.44	-0.028	-0.184	-0.395	0.027	-0.036	0.243497	0.997743	0.815255	0.178319	0.999938	0.984296	LLP homolog, long-term synaptic facilitation (Aplysia) [Source:HGNC Symbol;Acc:28229]
ENSOCUT00000014384	0.026	-0.085	-0.529	-0.148	0.059	-0.354	0.954898	0.822805	0.0004	0.297939	0.999938	0.017934	carboxypeptidase Q [Source:HGNC Symbol;Acc:16910]
ENSOCUT00000014259	-0.036	-0.003	0.006	-0.009	-0.027	-0.008	0.109525	0.991187	0.949889	0.67776	0.648384	0.858643	Unknown
EB383614	1.225	0.138	-0.879	0.692	0.462	0.194	0.029877	0.971923	0.156397	0.16679	0.892085	0.889246	gb|nbd22c08.y1 Rabbit lens. Unnormalized (nbd) Oryctolagus cuniculus cDNA clone nbd22c08 5', mRNA sequence [EB383614]
ENSOCUT00000007270	0.013	0.008	-0.021	0.002	-0.011	0.016	0.708652	0.92532	0.526352	0.937184	0.996635	0.624271	Voltage-gated sodium channel type I alpha polypeptide [Source:UniProtKB/TrEMBL;Acc:Q2MZE9]
AY171690	0.015	0.088	0.12	-0.06	-0.031	0.042	0.919079	0.278764	0.049927	0.277236	0.993794	0.646812	gb|Oryctolagus cuniculus clone mp037VH antibody variable domain mRNA, partial cds [AY171690]
EB375782	-0.002	-0.013	-0.038	0.056	0.025	-0.013	0.990545	0.962027	0.660508	0.192777	0.993794	0.92727	gb|nbc22g09.x1 Rabbit trigeminal nerve. Unnormalized (nbc) Oryctolagus cuniculus cDNA clone nbc22g09 3', mRNA sequence [EB375782]
ENSOCUT00000010173	0.008	-0.08	-0.27	-0.017	-0.007	-0.221	0.984866	0.764022	0.029288	0.9104	0.999938	0.077289	MDS1 and EVI1 complex locus [Source:HGNC Symbol;Acc:3498]
ENSOCUT00000015678	0.016	0.013	0.013	0.02	0.017	-0.003	0.505853	0.70627	0.678063	0.203189	0.815612	0.952516	Unknown
KCNC1	0.018	0.03	0.004	0.022	-0.01	0.045	0.760864	0.596329	0.993518	0.514221	0.999938	0.224373	ref|Oryctolagus cuniculus potassium voltage-gated channel, Shaw-related subfamily, member 1 (KCNC1), mRNA [NM_001082182]
DN884724	0.01	0.009	-0.026	0.046	0.004	-0.037	0.916467	0.974414	0.716709	0.169554	0.999938	0.418068	gb|naf24f01.x1 Rabbit eye cornea. Unnormalized (naf) Oryctolagus cuniculus cDNA clone naf24f01 3', mRNA sequence [DN884724]
ENSOCUT00000010330	0.468	0.127	-0.024	1.298	0.119	-0.394	0.153722	0.892472	0.999177	5e-06	0.999938	0.227504	lysine (K)-specific demethylase 3A [Source:HGNC Symbol;Acc:20815]
ENSOCUT00000008924	0.108	-0.01	-0.078	0.348	0.032	-0.027	0.200983	0.994229	0.454059	1e-06	0.999938	0.883934	Gardner-Rasheed feline sarcoma viral (v-fgr) oncogene homolog [Source:HGNC Symbol;Acc:3697]
EB378841	-0.009	0.057	0.029	0.024	0.026	-0.029	0.911571	0.209312	0.622848	0.482367	0.92522	0.537254	gb|nbc43d09.x1 Rabbit trigeminal nerve. Unnormalized (nbc) Oryctolagus cuniculus cDNA clone nbc43d09 3', mRNA sequence [EB378841]
ENSOCUT00000008426	0.097	0.044	0.09	0.122	-0.05	0.018	0.22736	0.771136	0.298081	0.046661	0.936819	0.931997	family with sequence similarity 155, member B [Source:HGNC Symbol;Acc:30701]
DN889918	0.23	0.104	-0.003	0.26	0.01	0.063	0.045953	0.574199	0.999833	0.007936	0.999938	0.752061	gb|nag29f04.x1 Rabbit eye minus lens and cornea. Unnormalized (nag) Oryctolagus cuniculus cDNA clone nag29f04 3', mRNA sequence [DN889918]
AF014700	0.017	0.059	0.008	0.011	0.003	-0.008	0.857763	0.35952	0.984841	0.827571	0.999938	0.963589	gb|Oryctolagus cuniculus clone P228 immunoglobulin mu heavy chain VDJ region (IGHM) mRNA, partial cds [AF014700]
ENSOCUT00000005465	-0.187	-0.028	-0.085	-0.144	-0.001	-0.163	0.002399	0.880908	0.243577	0.007178	0.999938	0.006683	parathyroid hormone [Source:HGNC Symbol;Acc:9606]
DN889778	-0.038	0.038	0.037	-0.098	0.028	-0.011	0.62137	0.70458	0.716752	0.029616	0.983365	0.948367	gb|nag28c02.x1 Rabbit eye minus lens and cornea. Unnormalized (nag) Oryctolagus cuniculus cDNA clone nag28c02 3', mRNA sequence [DN889778]
ENSOCUT00000000251	0.022	0.075	0.005	0	-0.02	0.018	0.8645	0.405004	0.999177	0.999845	0.999938	0.917519	Unknown
ENSOCUT00000006117	0.233	-0.004	-0.213	-0.053	0.268	-0.26	0.52815	0.997909	0.652267	0.869315	0.814306	0.441407	Unknown
ENSOCUT00000014225	-0.068	0.06	-0.017	-0.171	-0.028	-0.03	0.745524	0.860456	0.989814	0.116639	0.999938	0.9365	solute carrier organic anion transporter family, member 2B1 [Source:HGNC Symbol;Acc:10962]
ENSOCUT00000000043	0.023	0.022	0.003	0.006	0.004	0.001	0.605695	0.716584	0.995912	0.87563	0.999938	0.998489	Unknown
ENSOCUT00000005167	0.254	0.103	-0.229	0.105	0.111	-0.243	0.177036	0.782766	0.259167	0.530681	0.954318	0.176445	solute carrier family 38, member 1 [Source:HGNC Symbol;Acc:13447]
ENSOCUT00000008395	0.11	0.031	0.044	0.222	-0.075	-0.021	0.268622	0.924497	0.842814	0.003018	0.873855	0.931997	cyclin-dependent kinase 16 [Source:HGNC Symbol;Acc:8749]
ENSOCUT00000003372	0.01	0.01	0.023	0	0.046	0.011	0.797763	0.880626	0.411948	0.987715	0.1331	0.76106	Mono (ADP-ribosyl)transferase [Source:UniProtKB/TrEMBL;Acc:Q95KS3]
HAS2	0.277	-0.11	-0.416	-0.257	-0.062	-0.381	0.073863	0.698393	0.003577	0.048166	0.999938	0.008	ref|Oryctolagus cuniculus hyaluronan synthase 2 (HAS2), mRNA [NM_001082010]
CB367801	0.074	-0.002	-0.084	-0.033	0.008	-0.025	0.040099	0.997743	0.015129	0.320713	0.999938	0.643353	gb|EST 025 Subtracted cDNA library of livers between hyperlipidemia-sensitive and -insensitive New Zealand White Rabbit Oryctolagus cuniculus cDNA clone F448, mRNA sequence [CB367801]
ENSOCUT00000002730	-0.001	-0.014	0	-0.036	0.055	-0.039	0.991878	0.895367	0.999833	0.233935	0.424276	0.303982	family with sequence similarity 178, member A [Source:HGNC Symbol;Acc:17814]
EB379194	0.474	0.009	0.467	1.108	0.014	0.084	0.093211	0.997743	0.098735	9e-06	0.999938	0.905659	gb|nbc45f11.y1 Rabbit trigeminal nerve. Unnormalized (nbc) Oryctolagus cuniculus cDNA clone nbc45f11 5', mRNA sequence [EB379194]
ENSOCUT00000013709	-0.01	-0.039	0.185	-0.161	0.292	0.022	0.974987	0.906505	0.068624	0.061781	0.012447	0.941981	gb|naf22e04.y1 Rabbit eye cornea. Unnormalized (naf) Oryctolagus cuniculus cDNA clone naf22e04 5', mRNA sequence [DN884451]
DN881550	0.835	-0.399	0.262	0.405	0.589	-0.046	0.051273	0.549543	0.772345	0.288963	0.575879	0.984034	gb|naf01c12.y1 Rabbit eye cornea. Unnormalized (naf) Oryctolagus cuniculus cDNA clone naf01c12 5', mRNA sequence [DN881550]
ENSOCUT00000016532	0.132	-0.304	-0.411	-1.078	-0.162	-0.374	0.83941	0.579069	0.31876	0.000264	0.99635	0.327598	gb|nbc38c09.y1 Rabbit trigeminal nerve. Unnormalized (nbc) Oryctolagus cuniculus cDNA clone nbc38c09 5', mRNA sequence [EB378077]
DN883139	1.05	0.25	-0.485	0.055	0.074	-0.019	0.056501	0.872295	0.557023	0.93365	0.999938	0.997044	gb|naf12g02.y1 Rabbit eye cornea. Unnormalized (naf) Oryctolagus cuniculus cDNA clone naf12g02 5', mRNA sequence [DN883139]
ENSOCUT00000007439	0.112	0.026	0.058	0.009	-0.005	0.209	0.282049	0.954467	0.753147	0.934952	0.999938	0.014699	potassium voltage-gated channel, subfamily G, member 4 [Source:HGNC Symbol;Acc:19697]
EB375607	0.05	-0.389	0.23	0.576	-0.282	-0.175	0.890803	0.040903	0.224699	9.5e-05	0.380516	0.361686	gb|nbc21e08.y1 Rabbit trigeminal nerve. Unnormalized (nbc) Oryctolagus cuniculus cDNA clone nbc21e08 5', mRNA sequence [EB375607]
ENSOCUT00000009628	0.136	-0.037	-0.161	-0.209	0.132	-0.074	0.385315	0.956618	0.296611	0.059216	0.785583	0.733809	Unknown
R86530	-0.022	0.213	0.149	0.012	0.015	0.086	0.918625	0.037937	0.111928	0.904184	0.999938	0.426152	gb|RABEST086T Rabbit Osteoclast, Dennis Sakai Oryctolagus cuniculus cDNA clone pRABOC086 3' similar to cytochrome C oxidase, Va subunit, mRNA sequence [R86530]
ENSOCUT00000008908	0.014	0.02	0.009	0.012	0.015	0	0.450834	0.322238	0.774291	0.386239	0.816461	0.99847	KIAA1598 [Source:HGNC Symbol;Acc:29319]
ENSOCUT00000004816	0.021	-0.059	-0.052	-0.179	-0.004	0.161	0.947471	0.83686	0.873532	0.066754	0.999938	0.17002	large subunit GTPase 1 homolog (S. cerevisiae) [Source:HGNC Symbol;Acc:25652]
ENSOCUT00000012891	0.362	-0.347	0.481	0.423	0.323	0.11	0.208851	0.314857	0.066522	0.057178	0.654915	0.837709	Unknown
ENSOCUT00000015290	0.035	-0.008	0.117	-0.1	0.034	0.004	0.831704	0.997523	0.244162	0.188386	0.999938	0.994888	ATG16 autophagy related 16-like 1 (S. cerevisiae) [Source:HGNC Symbol;Acc:21498]
EB378103	0.003	0.002	0.003	0.121	-0.001	0.018	0.985987	0.997743	0.999762	0.007529	0.999938	0.891879	gb|nbc38e05.x1 Rabbit trigeminal nerve. Unnormalized (nbc) Oryctolagus cuniculus cDNA clone nbc38e05 3', mRNA sequence [EB378103]
ENSOCUT00000007396	0.068	-0.007	0.001	0.017	-0.019	0.013	0.103838	0.986827	0.999833	0.676984	0.993833	0.900982	ring finger protein 17 [Source:HGNC Symbol;Acc:10060]
ENSOCUT00000008573	1.425	0.144	0.037	2.614	0.093	0.048	9e-06	0.851923	0.993518	0	0.999938	0.963923	gb|Oryctolagus cuniculus glucose transporter 3 (GLUT3) mRNA, partial cds [AF117812]
ENSOCUT00000017225	-0.126	-0.149	-0.064	-0.937	-0.025	-0.133	0.660674	0.663461	0.933556	0	0.999938	0.636562	Unknown
ENSOCUT00000014337	0.079	0.118	-0.226	-0.459	0.016	-0.336	0.743849	0.650688	0.15774	0.000367	0.999938	0.01597	COMM domain containing 7 [Source:HGNC Symbol;Acc:16223]
ENSOCUT00000016234	0.058	-0.146	0.015	0.023	-0.051	0.017	0.75086	0.31682	0.98999	0.855233	0.996635	0.96735	BCL2-like 13 (apoptosis facilitator) [Source:HGNC Symbol;Acc:17164]
ENSOCUT00000003141	-0.061	-0.025	-0.006	-0.026	-0.026	-0.067	0.33063	0.866743	0.994577	0.627344	0.993833	0.236611	gb|Oryctolagus cuniculus prostate androgen receptor mRNA, partial cds [U16366]
ENSOCUT00000009479	0.019	-0.005	-0.012	0.029	-0.017	-0.01	0.703401	0.991947	0.914278	0.31541	0.98779	0.902756	Rho GTPase activating protein 31 [Source:HGNC Symbol;Acc:29216]
ENSOCUT00000013525	-0.007	0.037	-0.019	0	0.063	-0.012	0.947137	0.529706	0.850502	0.992647	0.397545	0.89667	Unknown
CU465452	0.133	0.134	0.086	-0.053	0.21	-0.279	0.783727	0.858615	0.943903	0.869364	0.911129	0.396307	gb|CU465452 SSH library 4 cells embryo subtracted from morulae embryo (part of lcaf library) (lcap) Oryctolagus cuniculus cDNA clone lcap0001.g.01, mRNA sequence [CU465452]
ENSOCUT00000004237	0.33	-0.048	-0.292	-0.485	0.047	0.037	0.657701	0.997523	0.788724	0.27514	0.999938	0.989448	Unknown
ENSOCUT00000006653	0.051	0.137	-0.004	0.044	-0.044	-0.05	0.712093	0.214472	0.999762	0.608802	0.993794	0.733088	protein phosphatase 6, regulatory subunit 1 [Source:HGNC Symbol;Acc:29195]
EB374624	0.53	0.181	0.174	0.463	-0.044	0.192	0.254268	0.88118	0.891811	0.198306	0.999938	0.805953	gb|nbc14g04.y1 Rabbit trigeminal nerve. Unnormalized (nbc) Oryctolagus cuniculus cDNA clone nbc14g04 5', mRNA sequence [EB374624]
EB373796	0.024	0.001	0.032	-0.079	0.053	-0.021	0.751383	0.997902	0.704569	0.040368	0.683915	0.813466	gb|nbc09c12.y1 Rabbit trigeminal nerve. Unnormalized (nbc) Oryctolagus cuniculus cDNA clone nbc09c12 5', mRNA sequence [EB373796]
DN888165	0.052	-0.023	-0.501	0.228	-0.071	-0.414	0.888437	0.993945	0.00185	0.124927	0.999938	0.010586	gb|nag11h09.y1 Rabbit eye minus lens and cornea. Unnormalized (nag) Oryctolagus cuniculus cDNA clone nag11h09 5', mRNA sequence [DN888165]
ENSOCUT00000005765	-0.077	-0.095	-0.145	-0.081	-0.065	-0.148	0.417304	0.362779	0.057405	0.231763	0.872348	0.044446	3-hydroxy-3-methylglutaryl-CoA synthase 2 (mitochondrial) [Source:HGNC Symbol;Acc:5008]
ENSOCUT00000010522	0.01	0.004	0.002	0.044	0.006	-0.027	0.903372	0.994908	0.999762	0.166175	0.999938	0.60764	sema domain, immunoglobulin domain (Ig), short basic domain, secreted, (semaphorin) 3E [Source:HGNC Symbol;Acc:10727]
ENSOCUT00000005259	0.01	0.011	-0.002	0.008	0.004	-0.037	0.815391	0.877122	0.999276	0.766595	0.999938	0.123074	Unknown
ENSOCUT00000011117	0.02	-0.001	0.014	0.033	0.006	0.008	0.741408	0.997743	0.918109	0.327101	0.999938	0.945086	coiled-coil and C2 domain containing 2B [Source:HGNC Symbol;Acc:31666]
ENSOCUT00000003682	0.008	0.004	0.035	0.05	0.001	-0.006	0.971623	0.997743	0.859107	0.473743	0.999938	0.988844	slit homolog 1 (Drosophila) [Source:HGNC Symbol;Acc:11085]
ENSOCUT00000009627	-0.054	-0.071	-0.03	-0.076	0.007	-0.013	0.800069	0.779554	0.962375	0.50072	0.999938	0.980987	phosphatidylinositol glycan anchor biosynthesis, class U [Source:HGNC Symbol;Acc:15791]
ENSOCUT00000013711	0.01	0.058	0.003	0.029	-0.05	-0.029	0.942762	0.419692	0.999276	0.56037	0.814306	0.735742	olfactory receptor, family 10, subfamily X, member 1 [Source:HGNC Symbol;Acc:14995]
DN885106	0.014	0.318	0.243	0.387	-0.026	0.08	0.979372	0.096654	0.164696	0.004744	0.999938	0.788343	gb|naf27d10.x1 Rabbit eye cornea. Unnormalized (naf) Oryctolagus cuniculus cDNA clone naf27d10 3', mRNA sequence [DN885106]
ENSOCUT00000002841	0.121	-0.068	0.084	0.48	0.079	-0.07	0.374355	0.780194	0.670156	4e-06	0.936819	0.698898	gb|nbc13f05.y1 Rabbit trigeminal nerve. Unnormalized (nbc) Oryctolagus cuniculus cDNA clone nbc13f05 5', mRNA sequence [EB374456]
DN881607	-0.318	0.233	0.259	0.248	0.22	-0.092	0.373683	0.658326	0.566813	0.358921	0.9121	0.90317	gb|naf01g06.y1 Rabbit eye cornea. Unnormalized (naf) Oryctolagus cuniculus cDNA clone naf01g06 5', mRNA sequence [DN881607]
ENSOCUT00000011074	-0.037	-0.089	-0.06	-0.154	-0.008	-0.063	0.853875	0.584683	0.781599	0.072586	0.999938	0.689252	transmembrane protein 43 [Source:HGNC Symbol;Acc:28472]
ENSOCUT00000014900	0.004	0.014	0.022	0.023	-0.007	0.03	0.930316	0.713681	0.383519	0.199429	0.999938	0.131647	chromosome 4 open reading frame 36 [Source:HGNC Symbol;Acc:28386]
ENSOCUT00000010444	0.004	0.011	-0.011	0.024	-0.022	-0.006	0.957989	0.892472	0.887519	0.292471	0.874416	0.943284	Unknown
ENSOCUT00000011194	0.003	0.008	-0.019	0.018	0.035	-0.021	0.980569	0.986676	0.887647	0.685311	0.891795	0.802459	gb|nbc30b04.y1 Rabbit trigeminal nerve. Unnormalized (nbc) Oryctolagus cuniculus cDNA clone nbc30b04 5', mRNA sequence [EB376882]
ENSOCUT00000000998	0.025	0.009	-0.056	-0.022	0.024	-0.041	0.694374	0.976869	0.233687	0.578864	0.975803	0.400455	gb|Oryctolagus cuniculus cyclin-dependent kinase 2 (CDK2) mRNA, partial cds [EU137107]
EDNRB	-0.014	-0.19	-0.139	0.197	0.08	0.178	0.976957	0.325284	0.498933	0.116985	0.983108	0.259105	ref|Oryctolagus cuniculus endothelin receptor type B (EDNRB), mRNA [NM_001082721]
ENSOCUT00000014325	0.037	0.022	0	-0.027	0.048	-0.073	0.71382	0.923569	0.999833	0.680875	0.911969	0.309263	nephronophthisis 3 (adolescent) [Source:HGNC Symbol;Acc:7907]
ENSOCUT00000010620	-0.047	-0.076	-0.013	-0.135	0.025	-0.03	0.438011	0.215249	0.96092	0.001168	0.985295	0.693314	polymerase (RNA) III (DNA directed) polypeptide G (32kD) [Source:HGNC Symbol;Acc:30075]
DN882386	0.02	0	0.016	0.028	-0.088	0.012	0.91226	0.999484	0.973901	0.732425	0.712405	0.96464	gb|naf07d07.x1 Rabbit eye cornea. Unnormalized (naf) Oryctolagus cuniculus cDNA clone naf07d07 3', mRNA sequence [DN882386]
ENSOCUT00000006091	0.131	-0.115	-0.108	-0.102	0.105	-0.162	0.551922	0.714058	0.738827	0.516839	0.954318	0.402983	Unknown
ENSOCUT00000013797	0.588	0.2	0.267	0.483	-0.035	0.139	0.122993	0.814131	0.678253	0.124338	0.999938	0.860601	Unknown
LOC100009242	-0.099	-0.021	-0.043	-0.113	0.021	-0.065	0.128399	0.929714	0.713791	0.031711	0.999938	0.359419	ref|Oryctolagus cuniculus ventricular ERG K+ channel subunit (LOC100009242), mRNA [NM_001082384]
ENSOCUT00000012373	-0.052	0.1	-0.056	-0.276	0.098	-0.092	0.625669	0.302326	0.664402	2.9e-05	0.608252	0.24734	gb|ap_F03_a_027.ab1 Rabbit heart cDNA library Oryctolagus cuniculus cDNA, mRNA sequence [EC621415]
ENSOCUT00000005900	0.09	0.007	-0.134	-0.314	0.016	-0.086	0.551351	0.997743	0.328611	0.001155	0.999938	0.57308	Unknown
EB374702	0.422	-0.026	-0.322	-0.207	-0.021	-0.313	0.127014	0.997523	0.3076	0.391757	0.999938	0.278065	gb|nbc15d11.y1 Rabbit trigeminal nerve. Unnormalized (nbc) Oryctolagus cuniculus cDNA clone nbc15d11 5', mRNA sequence [EB374702]
ENSOCUT00000013225	0.036	0.013	-0.001	-0.01	0.045	-0.009	0.350589	0.897783	0.999785	0.777176	0.575879	0.918226	B lymphoid tyrosine kinase [Source:HGNC Symbol;Acc:1057]
ENSOCUT00000008032	0.201	-0.057	-0.003	-0.064	0.098	-0.019	0.137131	0.878519	0.999833	0.618153	0.904308	0.967731	ets variant 4 [Source:HGNC Symbol;Acc:3493]
ENSOCUT00000000575	-0.392	-0.316	-0.211	-1.233	-0.057	-0.537	0.068206	0.24395	0.463175	0	0.999938	0.007351	NEDD8 activating enzyme E1 subunit 1 [Source:HGNC Symbol;Acc:621]
AF264543	0.015	0.021	0.001	0.013	0.003	-0.03	0.710435	0.640694	0.999833	0.631622	0.999938	0.297824	gb|Oryctolagus cuniculus clone KJ5795 IgM heavy chain VDJ region mRNA, partial cds [AF264543]
ENSOCUT00000017481	-0.304	-0.112	0.123	-0.65	-0.285	0.403	0.098543	0.7581	0.716709	4.1e-05	0.434566	0.016054	HAUS augmin-like complex, subunit 1 [Source:HGNC Symbol;Acc:25174]
ENSOCUT00000002372	-0.114	0.195	0.076	-0.387	-0.166	-0.359	0.78772	0.641384	0.939761	0.061008	0.936819	0.141649	vesicle-associated membrane protein 8 (endobrevin) [Source:HGNC Symbol;Acc:12647]
ENSOCUT00000001747	0.04	-0.004	0.015	0.067	0	0.007	0.146178	0.987652	0.780439	0.002198	0.999938	0.912346	gb|Oryctolagus cuniculus gap junction protein connexin 57 mRNA, partial cds [AY515298]
ENSOCUT00000016633	0.016	0.002	-0.001	0.016	-0.002	-0.005	0.648029	0.997523	0.999833	0.460327	0.999938	0.939393	orofacial cleft 1 candidate 1 [Source:HGNC Symbol;Acc:21017]
AY171906	0.057	-0.003	0.027	0	0.06	0.041	0.171342	0.997743	0.711008	0.993626	0.467815	0.357532	gb|Oryctolagus cuniculus clone mp145VL antibody variable domain mRNA, partial cds [AY171906]
ENSOCUT00000003512	0.092	-0.133	0.126	0.153	0.026	-0.043	0.780827	0.718311	0.738827	0.384442	0.999938	0.940198	HAUS augmin-like complex, subunit 6 [Source:HGNC Symbol;Acc:25948]
DN887899	-0.002	0.02	0.012	0.007	0.031	-0.031	0.984866	0.644696	0.849935	0.811584	0.655614	0.25397	gb|nag09c11.x1 Rabbit eye minus lens and cornea. Unnormalized (nag) Oryctolagus cuniculus cDNA clone nag09c11 3', mRNA sequence [DN887899]
AY175475	0.011	0.007	0.001	0.025	0.024	-0.004	0.674959	0.912526	0.999762	0.096241	0.586661	0.950487	gb|Oryctolagus cuniculus clone mp154VH antibody variable domain mRNA, partial cds [AY175475]
DIO2	0.339	-0.164	0.435	-0.154	-0.625	0.483	0.357763	0.825329	0.20913	0.617357	0.176531	0.116472	gb|Oryctolagus cuniculus iodothyronine type II deiodinase (Dio2) mRNA, partial cds [EF370408]
ENSOCUT00000011066	-0.116	-0.219	-0.037	-0.219	0.067	-0.243	0.840967	0.694633	0.993518	0.43637	0.999938	0.541571	myosin IB [Source:HGNC Symbol;Acc:7596]
ENSOCUT00000006067	-0.004	0.008	0.002	0.038	-0.012	0.004	0.958148	0.958188	0.999177	0.107638	0.999938	0.96464	DMRT-like family A1 [Source:HGNC Symbol;Acc:13826]
ENSOCUT00000016989	0.075	0.035	-0.001	-0.008	0.016	-0.021	0.108098	0.661597	0.999833	0.880039	0.999938	0.805892	myotubularin related protein 9 [Source:HGNC Symbol;Acc:14596]
ENSOCUT00000001608	0.075	0.055	0.019	0.008	0.029	-0.021	0.109527	0.36508	0.887519	0.882052	0.953193	0.803877	Unknown
EB385080	0.983	0.048	0.279	1.263	0.392	-0.229	0.000239	0.986965	0.427908	1e-06	0.507499	0.50115	gb|nbd31e11.x1 Rabbit lens. Unnormalized (nbd) Oryctolagus cuniculus cDNA clone nbd31e11 3', mRNA sequence [EB385080]
ENSOCUT00000000274	0.031	0.021	-0.014	-0.003	-0.029	0.012	0.36689	0.695495	0.855896	0.937933	0.795235	0.847444	Unknown
ENSOCUT00000000098	0.036	0.045	0.07	-0.078	0.043	-0.091	0.667284	0.646945	0.301847	0.105757	0.908877	0.102707	dual serine/threonine and tyrosine protein kinase [Source:HGNC Symbol;Acc:29043]
ENSOCUT00000009612	0.022	-0.004	-0.017	0.005	-0.007	-0.026	0.576787	0.991235	0.782465	0.879758	0.999938	0.44694	A kinase (PRKA) anchor protein 14 [Source:HGNC Symbol;Acc:24061]
ENSOCUT00000002684	0.629	-0.38	-0.175	-0.766	-0.138	-0.024	0.512486	0.83564	0.967591	0.237118	0.999938	0.997044	Tu translation elongation factor, mitochondrial [Source:HGNC Symbol;Acc:12420]
ENSOCUT00000007941	0.087	-0.001	0.001	0.05	0.02	0.051	0.213112	0.997909	0.999833	0.391757	0.999938	0.533306	membrane-spanning 4-domains, subfamily A, member 1 [Source:HGNC Symbol;Acc:7315]
ENSOCUT00000012575	0.241	0.042	-0.147	0.783	-0.039	-0.113	0.397258	0.986827	0.758876	0.000135	0.999938	0.795661	ring finger protein 217 [Source:HGNC Symbol;Acc:21487]
ENSOCUT00000013948	0.015	0.001	-0.006	0.003	0.009	-0.025	0.623597	0.997743	0.950933	0.895302	0.999938	0.288031	Unknown
ENSOCUT00000012593	0.004	-0.023	-0.064	-0.023	0.049	-0.109	0.984431	0.887367	0.343631	0.67647	0.861143	0.037993	PMS2 postmeiotic segregation increased 2 (S. cerevisiae) [Source:HGNC Symbol;Acc:9122]
ENSOCUT00000013761	-0.011	0.013	0.004	0	-0.015	-0.029	0.813764	0.83129	0.982306	0.99979	0.977731	0.312794	Unknown
ENSOCUT00000014446	0.03	-0.006	0.028	0.048	0.028	0.012	0.376119	0.98252	0.454352	0.043331	0.780626	0.82192	transmembrane protein 212 [Source:HGNC Symbol;Acc:34295]
DN884561	0.15	-0.123	-0.041	-0.132	0.037	-0.097	0.396708	0.610188	0.955483	0.311427	0.999938	0.652848	gb|naf23c12.x1 Rabbit eye cornea. Unnormalized (naf) Oryctolagus cuniculus cDNA clone naf23c12 3', mRNA sequence [DN884561]
DN887808	0.215	-0.1	0.101	-0.107	0.107	0.157	0.430743	0.872644	0.869603	0.625189	0.993833	0.617977	gb|nag08d08.x1 Rabbit eye minus lens and cornea. Unnormalized (nag) Oryctolagus cuniculus cDNA clone nag08d08 3', mRNA sequence [DN887808]
ENSOCUT00000016912	-0.237	-0.262	0.192	-0.377	-0.053	0.186	0.041784	0.050438	0.118429	0.000229	0.99931	0.109548	family with sequence similarity 82, member A2 [Source:HGNC Symbol;Acc:25550]
ENSOCUT00000001072	0.011	0.003	-0.012	0.034	0.006	-0.03	0.766498	0.991947	0.826388	0.077788	0.999938	0.205611	beta-carotene 15,15'-monooxygenase 1 [Source:HGNC Symbol;Acc:13815]
ENSOCUT00000001321	0.015	-0.047	-0.043	-0.053	-0.04	-0.054	0.936279	0.732877	0.774465	0.412615	0.976993	0.577758	intraflagellar transport 74 homolog (Chlamydomonas) [Source:HGNC Symbol;Acc:21424]
ENSOCUT00000010148	-0.008	-0.027	0.046	-0.012	-0.021	0.075	0.939024	0.714044	0.335788	0.76938	0.983364	0.045888	Unknown
EB376634	0.011	0.049	0.031	0.084	0.018	-0.004	0.937835	0.555913	0.78247	0.062003	0.999938	0.991405	gb|nbc28e02.x1 Rabbit trigeminal nerve. Unnormalized (nbc) Oryctolagus cuniculus cDNA clone nbc28e02 3', mRNA sequence [EB376634]
ENSOCUT00000007037	-0.012	0.071	-0.022	0.145	0.041	0.15	0.975253	0.780508	0.977984	0.160291	0.999938	0.237973	p21 protein (Cdc42/Rac)-activated kinase 3 [Source:HGNC Symbol;Acc:8592]
ENSOCUT00000000723	0.012	-0.003	-0.008	0.019	-0.01	0.005	0.761058	0.994908	0.932513	0.402376	0.999938	0.942016	transmembrane protein 55A [Source:HGNC Symbol;Acc:25452]
ENSOCUT00000012412	0.012	-0.056	0.268	0.11	-0.033	0.052	0.970626	0.774513	0.002106	0.176414	0.999938	0.743733	stonin 2 [Source:HGNC Symbol;Acc:30652]
EB375824	0.009	0.011	0.014	0.008	0.001	-0.021	0.881196	0.904164	0.83312	0.782359	0.999938	0.587684	gb|nbc23b07.x1 Rabbit trigeminal nerve. Unnormalized (nbc) Oryctolagus cuniculus cDNA clone nbc23b07 3', mRNA sequence [EB375824]
ENSOCUT00000009644	-0.081	0.051	0.056	-0.002	0.045	-0.04	0.3691	0.725239	0.668328	0.979883	0.972273	0.767093	X-prolyl aminopeptidase (aminopeptidase P) 3, putative [Source:HGNC Symbol;Acc:28052]
ENSOCUT00000001776	-0.047	0.075	-0.211	-0.109	0.104	-0.169	0.861525	0.807383	0.140954	0.376602	0.901772	0.24086	RE1-silencing transcription factor [Source:HGNC Symbol;Acc:9966]
ENSOCUT00000001624	0.005	0	0.005	0.016	-0.001	-0.003	0.930292	0.998096	0.968546	0.393202	0.999938	0.96464	Unknown
DN887460	0.016	0.006	-0.002	0.018	-0.013	-0.01	0.570832	0.953232	0.993518	0.320713	0.949963	0.78238	gb|nag05c04.x1 Rabbit eye minus lens and cornea. Unnormalized (nag) Oryctolagus cuniculus cDNA clone nag05c04 3', mRNA sequence [DN887460]
EB381758	-0.167	-0.005	-0.003	0.009	-0.022	-0.008	0.353304	0.997743	0.999833	0.96155	0.999938	0.994037	gb|nbd10c03.x1 Rabbit lens. Unnormalized (nbd) Oryctolagus cuniculus cDNA clone nbd10c03 3', mRNA sequence [EB381758]
ALPHA-ENAC	0.211	0.039	0.357	0.246	0.06	0.402	0.227872	0.971581	0.01714	0.066914	0.999938	0.00697	ref|Oryctolagus cuniculus epithelial sodium channel, alpha subunit (ALPHA-ENAC), mRNA [NM_001082728]
ENSOCUT00000007543	0.265	-0.008	0.125	0.811	0.091	0.012	0.134855	0.997743	0.671769	0	0.983364	0.990415	golgin A7 [Source:HGNC Symbol;Acc:24876]
ENSOCUT00000016398	0.008	0.008	0.003	0.022	-0.089	-0.091	0.977352	0.997523	0.999762	0.805404	0.739458	0.308526	leucine rich repeat containing 72 [Source:HGNC Symbol;Acc:42972]
ENSOCUT00000006671	0.147	-0.004	-0.221	-0.077	-0.007	-0.173	0.60273	0.997909	0.384776	0.709862	0.999938	0.493726	progesterone immunomodulatory binding factor 1 [Source:HGNC Symbol;Acc:23352]
ENSOCUT00000003637	0.044	-0.004	-0.008	0.33	-0.022	-0.013	0.631752	0.997743	0.993518	0	0.999938	0.949712	cAMP responsive element binding protein 5 [Source:HGNC Symbol;Acc:16844]
ENSOCUT00000003567	0.011	-0.001	0.018	-0.006	0.017	0.003	0.897302	0.997743	0.874982	0.890857	0.999938	0.986935	zinc finger protein 569 [Source:HGNC Symbol;Acc:24737]
ENSOCUT00000016049	0.372	0.118	0.082	1.815	0.066	0.018	0.043189	0.755248	0.881734	0	0.999938	0.986566	RAB44, member RAS oncogene family [Source:HGNC Symbol;Acc:21068]
DN884737	0.118	0.186	-0.007	0.202	0.326	-0.078	0.661344	0.488292	0.999762	0.202514	0.297905	0.831218	gb|naf24f09.y1 Rabbit eye cornea. Unnormalized (naf) Oryctolagus cuniculus cDNA clone naf24f09 5', mRNA sequence [DN884737]
EB372887	1.066	0.49	0.076	0.954	-0.194	-0.04	0.107698	0.666532	0.993518	0.080195	0.999938	0.991509	gb|nbc03e01.x1 Rabbit trigeminal nerve. Unnormalized (nbc) Oryctolagus cuniculus cDNA clone nbc03e01 3', mRNA sequence [EB372887]
ENSOCUT00000012207	0.026	0.021	0.019	0.056	-0.006	0.019	0.876505	0.966736	0.967591	0.465308	0.999938	0.9365	Unknown
ENSOCUT00000016223	-0.006	0.02	0	0.018	-0.036	0.021	0.975729	0.926486	0.999833	0.76701	0.958917	0.872461	follistatin-like 5 [Source:HGNC Symbol;Acc:21386]
ENSOCUT00000010543	-0.082	0.04	0.041	-0.241	-0.078	0.25	0.874879	0.991187	0.983983	0.28157	0.999938	0.398147	fragile site, folic acid type, rare, fra(10)(q23.3) or fra(10)(q24.2) candidate 1 [Source:HGNC Symbol;Acc:1162]
ENSOCUT00000014676	0.006	0	0.002	0.012	0.001	0.03	0.951603	0.998096	0.999762	0.751678	0.999938	0.523567	Unknown
ENSOCUT00000008810	-0.001	0.098	-0.02	0.016	0.089	-0.001	0.996854	0.439495	0.970562	0.876902	0.801101	0.998582	Unknown
DN885348	-0.159	-0.144	-0.49	-0.327	-0.137	-0.334	0.230866	0.378923	2.5e-05	0.0014	0.704255	0.003106	gb|naf29a09.y1 Rabbit eye cornea. Unnormalized (naf) Oryctolagus cuniculus cDNA clone naf29a09 5', mRNA sequence [DN885348]
ENSOCUT00000010403	-0.004	0.014	-0.006	0.021	0.007	-0.008	0.936546	0.640589	0.92776	0.154154	0.999938	0.805418	Unknown
ENSOCUT00000014333	0.016	0.003	-0.009	0.035	-0.009	-0.014	0.798361	0.997743	0.96381	0.260907	0.999938	0.849588	tripartite motif family-like 1 [Source:HGNC Symbol;Acc:26698]
EB377388	-0.688	-0.631	0.731	-0.434	-0.798	0.605	0.022799	0.084614	0.012682	0.102874	0.03751	0.041812	gb|nbc33f11.y1 Rabbit trigeminal nerve. Unnormalized (nbc) Oryctolagus cuniculus cDNA clone nbc33f11 5', mRNA sequence [EB377388]
ENSOCUT00000013603	-0.222	-0.004	-0.247	-0.189	0.027	-0.289	0.228745	0.997874	0.171831	0.191296	0.999938	0.072181	Unknown
ENSOCUT00000014881	0.153	0.092	0.307	0.91	0.141	0.55	0.827817	0.97162	0.60634	0.004042	0.999938	0.143567	ring finger protein 10 [Source:HGNC Symbol;Acc:10055]
ENSOCUT00000010555	0.092	0.217	-0.267	0.325	-0.013	0.281	0.957316	0.911139	0.871919	0.568288	0.999938	0.796908	zinc finger protein 205 [Source:HGNC Symbol;Acc:12996]
EB374694	0.029	0.026	0.033	0.071	0.011	0.036	0.787972	0.888575	0.827305	0.193702	0.999938	0.721337	gb|nbc15d06.x1 Rabbit trigeminal nerve. Unnormalized (nbc) Oryctolagus cuniculus cDNA clone nbc15d06 3', mRNA sequence [EB374694]
RBOCT1	-0.018	-0.003	-0.01	-0.016	-0.007	0.01	0.40043	0.985553	0.785256	0.314221	0.999938	0.740196	ref|Oryctolagus cuniculus renal organic cation transporter (RBOCT1), mRNA [NM_001082022]
EB372846	0.076	0	-0.009	0.087	-0.003	-0.066	0.298172	0.998096	0.989255	0.108169	0.999938	0.369457	gb|nbc03b11.y1 Rabbit trigeminal nerve. Unnormalized (nbc) Oryctolagus cuniculus cDNA clone nbc03b11 5', mRNA sequence [EB372846]
ENSOCUT00000002338	0.007	0.008	-0.015	-0.02	0.015	-0.006	0.871811	0.915509	0.739328	0.332411	0.93916	0.92727	leucine rich repeat containing 9 [Source:HGNC Symbol;Acc:19848]
AY175490	0.007	0.01	-0.01	0.015	0.011	0.009	0.829251	0.747689	0.754567	0.313405	0.933232	0.731731	gb|Oryctolagus cuniculus clone mp161VL antibody variable domain mRNA, partial cds [AY175490]
ENSOCUT00000016721	0.011	-0.01	-0.002	0.052	-0.004	-0.002	0.817879	0.899802	0.999682	0.01562	0.999938	0.986142	testis expressed 26 [Source:HGNC Symbol;Acc:28622]
DN881991	-0.006	-0.011	-0.036	-0.004	-0.017	-0.032	0.944861	0.914487	0.301923	0.906711	0.979671	0.336631	gb|naf04e11.x1 Rabbit eye cornea. Unnormalized (naf) Oryctolagus cuniculus cDNA clone naf04e11 3', mRNA sequence [DN881991]
ENSOCUT00000012317	0.081	0.055	-0.061	-0.049	0.081	0.03	0.698597	0.894911	0.878922	0.728563	0.971076	0.943794	MyoD family inhibitor (Predicted) [Source:UniProtKB/TrEMBL;Acc:B7NZJ8]
ENSOCUT00000000519	-0.369	-0.364	-0.32	-0.759	-0.276	-0.567	0.017882	0.046899	0.04204	1e-06	0.350927	0.000267	Unknown
ENSOCUT00000014974	0.293	0.006	-0.114	0.028	0.065	0.134	0.010639	0.997743	0.491548	0.832241	0.983108	0.312646	phospholipase A2, group IVC (cytosolic, calcium-independent) [Source:HGNC Symbol;Acc:9037]
ENSOCUT00000007643	0.009	-0.016	-0.032	-0.01	0.008	-0.053	0.89759	0.83129	0.441146	0.760373	0.999938	0.075173	NIPA-like domain containing 1 [Source:HGNC Symbol;Acc:27194]
EB372747	-0.023	-0.27	0.054	0.325	0.019	0.088	0.963279	0.188172	0.932513	0.018167	0.999938	0.753782	gb|nbc02e11.y1 Rabbit trigeminal nerve. Unnormalized (nbc) Oryctolagus cuniculus cDNA clone nbc02e11 5', mRNA sequence [EB372747]
EB374822	-0.099	-0.602	0.737	-0.571	-0.895	0.469	0.851139	0.050557	0.00353	0.012396	0.003436	0.07353	gb|nbc16c10.y1 Rabbit trigeminal nerve. Unnormalized (nbc) Oryctolagus cuniculus cDNA clone nbc16c10 5', mRNA sequence [EB374822]
DN889819	0.037	0.034	-0.019	-0.005	0.008	-0.034	0.458379	0.604168	0.850526	0.91524	0.999938	0.492197	gb|nag28f06.y1 Rabbit eye minus lens and cornea. Unnormalized (nag) Oryctolagus cuniculus cDNA clone nag28f06 5', mRNA sequence [DN889819]
DN883515	0.008	-0.021	-0.004	-0.003	0	-0.011	0.865979	0.591255	0.977984	0.902532	0.999938	0.826598	gb|naf15e04.x1 Rabbit eye cornea. Unnormalized (naf) Oryctolagus cuniculus cDNA clone naf15e04 3', mRNA sequence [DN883515]
ENSOCUT00000017633	-0.012	-0.088	-0.024	-0.081	-0.022	-0.047	0.927827	0.182875	0.878841	0.073054	0.999938	0.473985	nudix (nucleoside diphosphate linked moiety X)-type motif 12 [Source:HGNC Symbol;Acc:18826]
ENSOCUT00000015655	0.008	-0.159	-0.063	-0.126	0.008	-0.118	0.987106	0.431434	0.883392	0.327571	0.999938	0.528083	Unknown
ENSOCUT00000017808	0.01	0.005	0.003	-0.027	0.03	0.011	0.886434	0.993321	0.999276	0.395564	0.861143	0.900982	Unknown
ENSOCUT00000000426	0.006	0.009	0.013	0.011	0.009	0.014	0.884262	0.851923	0.679515	0.514242	0.989759	0.571299	peptidase M20 domain containing 1 [Source:HGNC Symbol;Acc:26518]
DN886836	0.021	-0.002	-0.01	0.084	0.021	-0.01	0.738249	0.997743	0.963096	0.009268	0.983108	0.927463	gb|naf39f10.x1 Rabbit eye cornea. Unnormalized (naf) Oryctolagus cuniculus cDNA clone naf39f10 3', mRNA sequence [DN886836]
ENSOCUT00000000115	-0.081	-0.041	-0.292	-0.466	-0.196	-0.057	0.79203	0.972585	0.106976	0.0018	0.717766	0.89265	Unknown
ENSOCUT00000007422	0.351	-0.213	-0.133	0.455	0.044	0.272	0.011001	0.243109	0.517037	0.000248	0.999938	0.046217	dual-specificity tyrosine-(Y)-phosphorylation regulated kinase 3 [Source:HGNC Symbol;Acc:3094]
ENSOCUT00000002076	-0.217	0.135	0.071	-0.646	-0.069	0.174	0.496296	0.814821	0.950933	0.002116	0.999938	0.624271	damage-specific DNA binding protein 2, 48kDa [Source:HGNC Symbol;Acc:2718]
DN882011	0.023	0.005	0.007	0.011	0.008	-0.022	0.39	0.974301	0.943881	0.637871	0.999938	0.39802	gb|naf04f11.x1 Rabbit eye cornea. Unnormalized (naf) Oryctolagus cuniculus cDNA clone naf04f11 3', mRNA sequence [DN882011]
ENSOCUT00000006373	0.531	-0.139	-0.466	-0.117	-0.016	-0.281	0.041461	0.826807	0.079592	0.661575	0.999938	0.345518	gb|nbc11h01.y1 Rabbit trigeminal nerve. Unnormalized (nbc) Oryctolagus cuniculus cDNA clone nbc11h01 5', mRNA sequence [EB374182]
ENSOCUT00000000806	0.008	-0.008	0.001	-0.006	0.011	0.019	0.891848	0.946698	0.999762	0.821564	0.999938	0.577758	Unknown
AF014682	0.08	0.008	0.01	-0.012	0.026	0.014	0.066794	0.986965	0.970861	0.806171	0.968603	0.896475	gb|Oryctolagus cuniculus clone P101 immunoglobulin mu heavy chain VDJ region (IGHM) mRNA, partial cds [AF014682]
ENSOCUT00000004208	0.238	-0.083	0.068	-0.328	-0.276	0.001	0.264846	0.881862	0.923392	0.040498	0.508259	0.998582	gb|naf15g06.y1 Rabbit eye cornea. Unnormalized (naf) Oryctolagus cuniculus cDNA clone naf15g06 5', mRNA sequence [DN883556]
SCN5A	0.081	0.024	-0.021	0.01	-0.027	0.056	0.166632	0.877909	0.906187	0.872699	0.992462	0.377539	gb|Oryctolagus cuniculus voltage-gated sodium channel type V alpha polypeptide (SCN5A) mRNA, partial cds [DQ242484]
ENSOCUT00000002589	0	0.042	0.031	0.058	-0.023	0.035	0.997203	0.468503	0.638337	0.086274	0.975803	0.473188	Unknown
ENSOCUT00000007106	0.137	-0.595	-0.534	-0.66	-0.683	-0.429	0.793662	0.089429	0.074942	0.008614	0.087047	0.155115	Unknown
ENSOCUT00000004386	0.026	0.014	0.023	0.013	-0.028	0.004	0.677709	0.930452	0.799856	0.768709	0.936737	0.986935	RAB19, member RAS oncogene family [Source:HGNC Symbol;Acc:19982]
ENSOCUT00000012562	-0.018	-0.051	0.003	0.012	-0.043	-0.007	0.853037	0.45797	0.999276	0.816949	0.849048	0.969679	SRY (sex determining region Y)-box 6 [Source:HGNC Symbol;Acc:16421]
DN887873	0.028	0.02	0.016	0.021	-0.066	0.026	0.732981	0.895328	0.936936	0.685316	0.615569	0.770501	gb|nag08h12.y1 Rabbit eye minus lens and cornea. Unnormalized (nag) Oryctolagus cuniculus cDNA clone nag08h12 5', mRNA sequence [DN887873]
ENSOCUT00000013342	0.431	-0.324	-0.112	-0.269	0.049	-0.087	0.403022	0.666483	0.958802	0.503266	0.999938	0.948369	RAD50 interactor 1 [Source:HGNC Symbol;Acc:21876]
DN886994	0.209	-0.187	-0.05	-0.224	-0.03	-0.182	0.336119	0.495729	0.957486	0.161611	0.999938	0.401844	gb|naf40g07.y1 Rabbit eye cornea. Unnormalized (naf) Oryctolagus cuniculus cDNA clone naf40g07 5', mRNA sequence [DN886994]
WAP	0.206	-0.051	0.407	0.053	0.029	0.336	0.413297	0.971758	0.043355	0.811653	0.999938	0.097682	ref|Oryctolagus cuniculus whey acidic protein (WAP), mRNA [NM_001082390]
EB379566	0.53	0.098	0.241	-0.068	0.157	0.747	0.263758	0.97272	0.794307	0.885617	0.999938	0.065027	gb|nbc48b01.y1 Rabbit trigeminal nerve. Unnormalized (nbc) Oryctolagus cuniculus cDNA clone nbc48b01 5', mRNA sequence [EB379566]
ENSOCUT00000011750	0.151	-0.167	0.317	0.532	-0.112	0.133	0.660257	0.695495	0.223851	0.006438	0.993833	0.728326	adenosylhomocysteinase-like 2 [Source:HGNC Symbol;Acc:22204]
ENSOCUT00000015718	0.051	0.012	0.176	0.126	0.021	0.026	0.866012	0.997743	0.329064	0.349534	0.999938	0.957763	CD180 molecule [Source:HGNC Symbol;Acc:6726]
ENSOCUT00000006128	0.023	0.004	-0.003	0.024	-0.006	-0.017	0.441309	0.986827	0.987933	0.25918	0.999938	0.601427	protease, serine, 37 [Source:HGNC Symbol;Acc:29211]
ENSOCUT00000016530	0.101	0.087	0.083	0.04	0.069	0.111	0.381623	0.561816	0.568034	0.682693	0.922556	0.2923	gamma-aminobutyric acid (GABA) B receptor, 2 [Source:HGNC Symbol;Acc:4507]
ENSOCUT00000015420	0.037	0.021	0.016	0.02	0.003	0.002	0.25486	0.702069	0.814142	0.477261	0.999938	0.991656	transmembrane protein 81 [Source:HGNC Symbol;Acc:32349]
ENSOCUT00000006593	-0.008	0.047	-0.488	-0.113	-0.097	-0.422	0.991878	0.980985	0.027159	0.623162	0.999938	0.055933	Unknown
ENSOCUT00000008945	-0.005	0.011	0.055	-0.042	0	0.047	0.986424	0.994908	0.752327	0.621735	0.999958	0.74716	calcium binding and coiled-coil domain 1 [Source:HGNC Symbol;Acc:29306]
ENSOCUT00000008176	0.008	0.014	0.003	-0.008	-0.001	-0.014	0.945976	0.928105	0.999276	0.870127	0.999938	0.882413	Canalicular multispecific organic anion transporter 1 [Source:UniProtKB/Swiss-Prot;Acc:Q28689]
ENSOCUT00000004438	0.04	0.09	0.064	0.009	-0.039	0.129	0.770581	0.421928	0.618386	0.924754	0.993833	0.102573	gb|Oryctolagus cuniculus insulin receptor precursor, mRNA, partial cds [AY339877]
ENSOCUT00000007515	0.024	0.006	0.045	0.009	-0.065	0.071	0.7891	0.994908	0.560247	0.88055	0.626466	0.173594	chromosome 1 open reading frame 158 [Source:HGNC Symbol;Acc:28567]
ENSOCUT00000003994	-0.095	-0.033	-0.366	-0.159	-0.027	-0.364	0.503658	0.94856	0.000362	0.087706	0.999938	0.000521	raftlin family member 2 [Source:HGNC Symbol;Acc:26402]
AY171886	0.001	-0.006	-0.006	0.018	-0.009	-0.05	0.99589	0.986827	0.975651	0.550361	0.999938	0.106527	gb|Oryctolagus cuniculus clone mp135VH antibody variable domain mRNA, partial cds [AY171886]
ENSOCUT00000013024	0.06	0.013	0.016	-0.138	0.034	0.066	0.756645	0.994908	0.988189	0.172408	0.999938	0.732986	Unknown
ENSOCUT00000002672	0.016	0	0.002	0.017	-0.002	0.006	0.531645	0.997902	0.994874	0.312007	0.999938	0.91057	Unknown
ENSOCUT00000008229	-0.034	0.399	0.186	-0.027	-0.28	-0.069	0.967082	0.215552	0.685518	0.930211	0.743645	0.922815	zinc binding alcohol dehydrogenase domain containing 2 [Source:HGNC Symbol;Acc:28697]
ENSOCUT00000017167	0.031	0.025	0.018	0.059	-0.03	0.004	0.796514	0.912315	0.957486	0.339197	0.99931	0.991747	Unknown
ENSOCUT00000016212	0.004	0.01	-0.011	0.039	-0.013	-0.015	0.935351	0.802306	0.780738	0.0115	0.91984	0.555943	Unknown
ENSOCUT00000008890	-0.016	-0.018	0.009	0.036	-0.025	0.016	0.737523	0.754711	0.94601	0.152577	0.873855	0.734578	Unknown
EB379851	0.028	-0.026	-0.005	0.039	-0.011	-0.01	0.830844	0.912491	0.999552	0.567806	0.999938	0.969447	gb|nbc49h10.x1 Rabbit trigeminal nerve. Unnormalized (nbc) Oryctolagus cuniculus cDNA clone nbc49h10 3', mRNA sequence [EB379851]
ENSOCUT00000003834	0.007	-0.019	0.031	0.07	0.004	0.01	0.964369	0.900048	0.740805	0.084777	0.999938	0.942571	thyrotropin-releasing hormone receptor [Source:HGNC Symbol;Acc:12299]
ENSOCUT00000017681	0.01	0.028	0.004	0.127	0.046	-0.004	0.929936	0.764029	0.999177	0.001161	0.796841	0.986935	Unknown
ENSOCUT00000003054	0.131	0.093	-0.041	-0.207	0.105	-0.209	0.544383	0.796051	0.963096	0.137481	0.949963	0.220389	ring finger protein 115 [Source:HGNC Symbol;Acc:18154]
ENSOCUT00000005174	0.01	-0.027	0.023	0.257	0.022	-0.031	0.983628	0.983347	0.982595	0.026059	0.999938	0.940685	chromosome 16 open reading frame 70 [Source:HGNC Symbol;Acc:29564]
DN889083	-0.096	-0.407	-0.075	-1.681	-0.265	-0.096	0.908629	0.425379	0.973148	1e-06	0.917026	0.924788	gb|nag21b11.y1 Rabbit eye minus lens and cornea. Unnormalized (nag) Oryctolagus cuniculus cDNA clone nag21b11 5', mRNA sequence [DN889083]
ENSOCUT00000008206	0.271	0.027	-0.184	-0.165	0.009	-0.169	0.306111	0.994908	0.618494	0.439146	0.999938	0.595213	NOP2 nucleolar protein homolog (yeast) [Source:HGNC Symbol;Acc:7867]
SLC2A1	0.54	0.079	-0.661	-0.575	0.227	-0.015	0.535458	0.994908	0.45306	0.330984	0.999938	0.998037	ref|Oryctolagus cuniculus solute carrier family 2 (facilitated glucose transporter), member 1 (SLC2A1), mRNA [NM_001105687]
ENSOCUT00000009611	0.095	0.011	0.029	-0.219	0.227	-0.124	0.828823	0.997743	0.993328	0.293735	0.813904	0.761518	cullin 4A [Source:HGNC Symbol;Acc:2554]
AY596431	0.006	0.03	0.01	0.034	0.066	-0.011	0.963247	0.666346	0.965512	0.33344	0.370818	0.911026	gb|Oryctolagus cuniculus clone VR05VH immunoglobulin heavy chain variable region mRNA, partial cds [AY596431]
ENSOCUT00000015547	0.023	0.028	0.002	0.023	0.017	-0.017	0.468335	0.41586	0.998323	0.290245	0.936819	0.632712	Unknown
EB384800	-0.004	0	-0.035	0.018	-0.067	-0.027	0.979372	0.998851	0.729535	0.737531	0.626744	0.766931	gb|nbd29h03.y1 Rabbit lens. Unnormalized (nbd) Oryctolagus cuniculus cDNA clone nbd29h03 5', mRNA sequence [EB384800]
ZAN	-0.074	0	0.052	-0.054	-0.034	0.015	0.061025	0.999737	0.24371	0.108636	0.861143	0.865232	ref|Oryctolagus cuniculus zonadhesin (ZAN), mRNA [NM_001082081]
ENSOCUT00000016682	-0.029	0.001	-0.043	-0.062	0.004	-0.053	0.800069	0.997902	0.729336	0.270976	0.999938	0.514076	solute carrier family 25 (mitochondrial carrier; ornithine transporter) member 15 [Source:HGNC Symbol;Acc:10985]
ENSOCUT00000012737	-0.224	-0.153	-0.301	-0.976	0.219	-0.047	0.638665	0.86452	0.526919	0.000551	0.945198	0.970559	heat shock 60kDa protein 1 (chaperonin) [Source:HGNC Symbol;Acc:5261]
ENSOCUT00000002776	-0.075	-0.004	0.046	0.274	-0.076	0.178	0.73572	0.997743	0.931891	0.018057	0.983108	0.216252	nuclear receptor binding SET domain protein 1 [Source:HGNC Symbol;Acc:14234]
ENSOCUT00000008954	0.02	-0.003	0.005	-0.003	-0.012	-0.003	0.420393	0.989368	0.95773	0.882513	0.972413	0.965975	synaptopodin 2 [Source:HGNC Symbol;Acc:17732]
ENSOCUT00000001602	0.526	0.018	-0.492	-0.043	0.083	-0.252	0.084626	0.997743	0.113981	0.899303	0.999938	0.510812	gb|nbc28b10.y1 Rabbit trigeminal nerve. Unnormalized (nbc) Oryctolagus cuniculus cDNA clone nbc28b10 5', mRNA sequence [EB376590]
EB375926	0.178	0.046	-0.041	-0.154	0.062	-0.241	0.403682	0.963076	0.967591	0.324854	0.999938	0.178177	gb|nbc23g04.y1 Rabbit trigeminal nerve. Unnormalized (nbc) Oryctolagus cuniculus cDNA clone nbc23g04 5', mRNA sequence [EB375926]
ENSOCUT00000000906	0.014	-0.006	-0.01	0.029	-0.023	0.014	0.803232	0.986827	0.945134	0.308748	0.919569	0.826502	angiopoietin-like 3 [Source:HGNC Symbol;Acc:491]
ENSOCUT00000009295	0.046	-0.029	-0.055	-0.044	-0.015	-0.032	0.398302	0.742632	0.306446	0.274599	0.999938	0.612864	Unknown
EB378233	0.005	0.004	-0.007	-0.02	0.018	-0.019	0.9132	0.986965	0.921575	0.256201	0.840449	0.416418	gb|nbc39d04.x1 Rabbit trigeminal nerve. Unnormalized (nbc) Oryctolagus cuniculus cDNA clone nbc39d04 3', mRNA sequence [EB378233]
ENSOCUT00000012064	-0.072	0.235	0.131	-0.119	0.072	0.049	0.512922	0.010624	0.142569	0.100157	0.873855	0.722974	Unknown
ENSOCUT00000013809	-0.042	-0.017	-0.019	-0.029	-0.003	-0.063	0.122435	0.737572	0.684018	0.200222	0.999938	0.008694	interleukin 33 [Source:HGNC Symbol;Acc:16028]
ENSOCUT00000000579	0.167	0.006	-0.003	0.71	0.086	0.001	0.038956	0.997743	0.999762	0	0.765992	0.998582	transmembrane protein 156 [Source:HGNC Symbol;Acc:26260]
ENSOCUT00000006896	-0.076	-0.126	0.332	-0.458	0.06	-0.064	0.866012	0.801932	0.169678	0.014868	0.999938	0.913192	polyribonucleotide nucleotidyltransferase 1 [Source:HGNC Symbol;Acc:23166]
ENSOCUT00000014749	0.116	-0.094	0.046	-0.096	0.037	-0.096	0.468378	0.680568	0.920232	0.408595	0.999938	0.578638	transmembrane protein 218 [Source:HGNC Symbol;Acc:27344]
DN884335	-0.801	-0.03	-0.485	-0.87	0.262	-0.493	0.004664	0.996738	0.108745	0.000536	0.851958	0.083331	gb|naf21e12.y1 Rabbit eye cornea. Unnormalized (naf) Oryctolagus cuniculus cDNA clone naf21e12 5', mRNA sequence [DN884335]
EB380823	0.02	0.052	0.016	0.003	-0.115	-0.03	0.942692	0.828323	0.984841	0.980748	0.696761	0.907148	gb|nbd04b09.y1 Rabbit lens. Unnormalized (nbd) Oryctolagus cuniculus cDNA clone nbd04b09 5', mRNA sequence [EB380823]
ENSOCUT00000011811	0.046	0.021	-0.056	0.136	0.055	-0.033	0.478949	0.892817	0.389242	0.001843	0.759276	0.679218	nucleoporin 210kDa-like [Source:HGNC Symbol;Acc:29915]
LOC100008827	-0.286	-0.167	-0.231	-0.418	0.049	-0.176	0.235714	0.663651	0.408904	0.02251	0.999938	0.534971	ref|Oryctolagus cuniculus adenylate kinase 3 (LOC100008827), mRNA [NM_001082114]
AF029946	0.02	0.018	-0.003	-0.011	0.027	-0.027	0.677955	0.801353	0.996298	0.754806	0.88142	0.510109	gb|Oryctolagus cuniculus clone 3072 IgM heavy chain VDJ region mRNA, partial cds [AF029946]
DN885668	0.034	0.007	-0.014	0.04	-0.012	-0.015	0.386482	0.980325	0.891811	0.146698	0.999938	0.800869	gb|naf31c11.x1 Rabbit eye cornea. Unnormalized (naf) Oryctolagus cuniculus cDNA clone naf31c11 3', mRNA sequence [DN885668]
AY171754	0.016	0.018	0.011	-0.006	0.031	-0.007	0.763234	0.814131	0.932005	0.877681	0.815382	0.941506	gb|Oryctolagus cuniculus clone mp069VH antibody variable domain mRNA, partial cds [AY171754]
ENSOCUT00000010115	0.059	0.116	0.03	-0.006	0.016	0.037	0.523005	0.190841	0.890469	0.947989	0.999938	0.77039	Unknown
ENSOCUT00000012238	0.023	0.023	0.052	0.018	0.012	0.061	0.773513	0.854611	0.389902	0.708785	0.999938	0.226771	gb|Oryctolagus cuniculus clone RC2.4-3 IgM heavy chain VDJ region mRNA, partial cds [AF264477]
DN884733	0.004	0.038	0.023	0.019	0.019	-0.01	0.93434	0.119902	0.367548	0.294241	0.831938	0.780219	gb|naf24f07.x1 Rabbit eye cornea. Unnormalized (naf) Oryctolagus cuniculus cDNA clone naf24f07 3', mRNA sequence [DN884733]
M29661	0.071	-0.012	-0.057	0.009	0.023	-0.048	0.457584	0.990461	0.664551	0.922501	0.999938	0.683549	gb|Rabbit cytochrome P450 IIC16 mRNA (CYP2C16), complete cds [M29661]
ENSOCUT00000011088	0.013	0.009	0.004	0.013	-0.011	-0.01	0.735313	0.917472	0.977984	0.570488	0.999938	0.828452	T cell receptor alpha variable 19 [Source:HGNC Symbol;Acc:12115]
DN884639	0.016	-0.004	-0.014	0.006	0.022	-0.029	0.505668	0.984149	0.678188	0.767523	0.672331	0.120493	gb|naf23h05.x1 Rabbit eye cornea. Unnormalized (naf) Oryctolagus cuniculus cDNA clone naf23h05 3', mRNA sequence [DN884639]
SP-B	0.357	0.188	-0.259	-0.079	0.148	0.473	0.599744	0.902857	0.821866	0.88587	0.999938	0.407808	ref|Oryctolagus cuniculus surfactant protein B (SP-B), mRNA [NM_001082343]
ENSOCUT00000012083	0.031	-0.006	-0.002	0.22	0.048	-0.053	0.799443	0.997523	0.999833	0.000189	0.922556	0.560467	ATPase family, AAA domain containing 1 [Source:HGNC Symbol;Acc:25903]
DN886440	0.024	-0.012	-0.003	-0.003	0.022	-0.004	0.522302	0.883863	0.998205	0.928643	0.903259	0.965802	gb|naf36g11.x1 Rabbit eye cornea. Unnormalized (naf) Oryctolagus cuniculus cDNA clone naf36g11 3', mRNA sequence [DN886440]
ENSOCUT00000013252	0.873	0.046	0.147	1.498	0.185	0.002	0.013294	0.994229	0.899445	7e-06	0.989967	0.998582	interferon gamma receptor 1 [Source:HGNC Symbol;Acc:5439]
ENSOCUT00000016366	0.11	0.003	-0.034	0	0.008	0	0.097762	0.997743	0.829457	0.997543	0.999938	0.998582	Src homology 2 domain containing E [Source:HGNC Symbol;Acc:27004]
EB384719	0.023	-0.012	0.009	-0.015	0.016	0.004	0.614475	0.901354	0.956783	0.648227	0.992614	0.971069	gb|nbd29d02.y1 Rabbit lens. Unnormalized (nbd) Oryctolagus cuniculus cDNA clone nbd29d02 5', mRNA sequence [EB384719]
ENSOCUT00000005855	0.401	-0.348	-0.198	0.545	0.003	-0.077	0.273671	0.448836	0.769616	0.046712	0.999938	0.933855	gb|naf27h02.y1 Rabbit eye cornea. Unnormalized (naf) Oryctolagus cuniculus cDNA clone naf27h02 5', mRNA sequence [DN885172]
ENSOCUT00000013955	0.018	0.037	0.007	0.033	-0.036	0.007	0.840967	0.629923	0.983744	0.441106	0.899534	0.963923	methylmalonic aciduria (cobalamin deficiency) cblB type [Source:HGNC Symbol;Acc:19331]
ENSOCUT00000005981	-0.008	0.018	0.015	0.244	0.061	0.021	0.971245	0.958309	0.968218	1.9e-05	0.814306	0.893002	UDP-Gal:betaGlcNAc beta 1,4- galactosyltransferase, polypeptide 5 [Source:HGNC Symbol;Acc:928]
CDKN1B	0.004	-0.001	-0.001	0.004	0.009	-0.006	0.94277	0.997743	0.999762	0.875963	0.999938	0.918274	gb|Oryctolagus cuniculus cyclin-dependent kinase inhibitor 1B (CDKN1B) mRNA, partial cds [DQ845181]
ENSOCUT00000010955	0.037	0.031	0.026	-0.005	0.018	0.063	0.414924	0.62359	0.698355	0.911049	0.996491	0.083775	PDLIM1 interacting kinase 1 like [Source:HGNC Symbol;Acc:18981]
ENSOCUT00000012189	0.075	-0.038	0.01	-0.001	-0.005	0.043	0.28373	0.760463	0.984841	0.985415	0.999938	0.633061	IQ motif containing GTPase activating protein 3 [Source:HGNC Symbol;Acc:20669]
EB373280	-0.136	-0.225	-0.019	-0.622	-0.011	-0.397	0.672582	0.471444	0.99829	0.000734	0.999938	0.053787	gb|nbc06a08.y1 Rabbit trigeminal nerve. Unnormalized (nbc) Oryctolagus cuniculus cDNA clone nbc06a08 5', mRNA sequence [EB373280]
LOC100009125	0.009	0.003	0.016	0.005	0.007	0.008	0.782935	0.991851	0.593283	0.817918	0.999938	0.831377	ref|Oryctolagus cuniculus ATPase, H+/K+ exchanging, beta polypeptide (LOC100009125), mRNA [NM_001082289]
ENSOCUT00000008839	0.045	-0.004	-0.008	0.016	-0.004	-0.003	0.196349	0.994019	0.96092	0.62104	0.999938	0.986935	Unknown
ENSOCUT00000001590	0.177	0.182	0.01	0.111	0.12	0.026	0.299709	0.363725	0.999276	0.415539	0.889142	0.957763	zinc finger protein 516 [Source:HGNC Symbol;Acc:28990]
ENSOCUT00000010398	0.098	0.212	-0.127	-0.378	0.148	0.058	0.908807	0.796051	0.928293	0.247316	0.999938	0.965344	gb|CU465142 SSH library 4 cells embryo subtracted from morulae embryo (part of lcaf library) (lcap) Oryctolagus cuniculus cDNA clone lcap0002.b.04, mRNA sequence [CU465142]
ENSOCUT00000012278	0.073	-0.059	-0.753	-0.147	-0.085	-0.292	0.869032	0.960323	0.000225	0.468834	0.999938	0.192676	chromosome 14 open reading frame 37 [Source:HGNC Symbol;Acc:19846]
ENSOCUT00000012463	-0.05	-0.05	-0.217	-0.296	-0.034	-0.229	0.843095	0.906505	0.110733	0.007461	0.999938	0.070225	transmembrane protein 237 [Source:HGNC Symbol;Acc:14432]
ENSOCUT00000005950	0.057	0.012	0.111	-0.067	0.016	0.021	0.749729	0.994908	0.437759	0.519815	0.999938	0.951978	gb|Oryctolagus cuniculus amnion oxytocin receptor mRNA, partial cds [AF023851]
ENSOCUT00000006419	-0.19	0.067	-0.053	-0.229	-0.052	-0.03	0.011157	0.601669	0.71479	0.000618	0.943388	0.85643	gb|Oryctolagus cuniculus ORY2DD mRNA for dimeric dihydrodiol dehydrogenase, partial cds [AB021928]
ENSOCUT00000016151	0.004	-0.014	0.066	0.026	0	0.033	0.978235	0.956014	0.253829	0.59734	0.999938	0.657564	ATG13 autophagy related 13 homolog (S. cerevisiae) [Source:HGNC Symbol;Acc:29091]
ENSOCUT00000006855	-0.104	0.689	0.281	-0.289	0.261	0.458	0.874879	0.05798	0.552094	0.310418	0.883853	0.155115	Unknown
ENSOCUT00000015462	0.077	0.024	-0.023	0.156	0.067	-0.031	0.602064	0.973586	0.971617	0.08046	0.952344	0.910512	dedicator of cytokinesis 10 [Source:HGNC Symbol;Acc:23479]
ENSOCUT00000015033	0.431	-0.175	-1.981	-0.474	-0.174	-1.256	0.439847	0.90085	7e-06	0.226889	0.999938	0.002894	collagen, type V, alpha 2 [Source:HGNC Symbol;Acc:2210]
EB373380	0.019	0.026	0.003	0.404	0.027	-0.023	0.984866	0.997523	0.999833	0.113652	0.999938	0.988823	gb|nbc06f08.x1 Rabbit trigeminal nerve. Unnormalized (nbc) Oryctolagus cuniculus cDNA clone nbc06f08 3', mRNA sequence [EB373380]
ENSOCUT00000017000	0.004	-0.012	0.009	0.056	0.008	0	0.965896	0.91511	0.95511	0.045318	0.999938	0.999171	transmembrane protein 182 [Source:HGNC Symbol;Acc:26391]
ENSOCUT00000000925	0.13	0.1	-0.08	0.787	0.161	-0.167	0.801801	0.925022	0.956314	0.001408	0.982663	0.724955	gametogenetin binding protein 2 [Source:HGNC Symbol;Acc:19357]
ENSOCUT00000014787	1.423	-0.152	-0.062	2.842	0.373	0.048	4.9e-05	0.877563	0.978067	0	0.737752	0.970559	gb|naf13c10.y1 Rabbit eye cornea. Unnormalized (naf) Oryctolagus cuniculus cDNA clone naf13c10 5', mRNA sequence [DN883211]
ENSOCUT00000005856	-0.012	-0.014	0.005	0.007	0.004	0	0.850324	0.876129	0.987933	0.846978	0.999938	0.998582	MSS51 mitochondrial translational activator homolog (S. cerevisiae) [Source:HGNC Symbol;Acc:21000]
IRK1	0.019	0.039	0.023	0.086	-0.042	0.006	0.871818	0.718311	0.897031	0.072282	0.9121	0.982556	ref|Oryctolagus cuniculus inward rectifier potassium channel (IRK1), mRNA [NM_001082198]
ENSOCUT00000002670	0.071	0.137	-0.204	0.293	0.04	-0.056	0.832065	0.66847	0.359029	0.054418	0.999938	0.901285	gb|aq_H07_a1_060.ab1 Rabbit heart cDNA library Oryctolagus cuniculus cDNA, mRNA sequence [EC621529]
ENSOCUT00000004684	0.562	0.303	-0.075	-0.343	-0.158	-0.024	0.232282	0.703318	0.979986	0.374543	0.999938	0.993379	adenosine deaminase, RNA-specific, B1 [Source:HGNC Symbol;Acc:226]
EB373360	-0.006	-0.003	-0.001	-0.048	0.014	-0.021	0.918033	0.993402	0.999785	0.012027	0.965592	0.453964	gb|nbc06e07.x1 Rabbit trigeminal nerve. Unnormalized (nbc) Oryctolagus cuniculus cDNA clone nbc06e07 3', mRNA sequence [EB373360]
ENSOCUT00000009939	-0.138	-0.03	0.028	-0.057	0.015	-0.065	0.019311	0.852813	0.871919	0.29605	0.999938	0.345983	dynein, axonemal, heavy chain 3 [Source:HGNC Symbol;Acc:2949]
LOC100009523	0.357	-0.04	-0.313	-0.509	0.523	-0.065	0.756758	0.997743	0.875914	0.429947	0.908014	0.986928	ref|Oryctolagus cuniculus heme oxygenase-2 (LOC100009523), mRNA [NM_001082747]
DN883543	0.044	0.02	0.03	0.025	-0.069	-0.019	0.611932	0.933011	0.845965	0.689843	0.7151	0.905529	gb|naf15f07.x1 Rabbit eye cornea. Unnormalized (naf) Oryctolagus cuniculus cDNA clone naf15f07 3', mRNA sequence [DN883543]
ENSOCUT00000000154	0.001	0.001	-0.007	0.007	0.017	0.006	0.995575	0.997743	0.975764	0.869364	0.996635	0.962117	interleukin 13 [Source:HGNC Symbol;Acc:5973]
EB382071	0.011	-0.023	0.042	-0.018	0.045	0.003	0.874879	0.725715	0.288254	0.582689	0.595961	0.985777	gb|nbd12c02.x1 Rabbit lens. Unnormalized (nbd) Oryctolagus cuniculus cDNA clone nbd12c02 3', mRNA sequence [EB382071]
ENSOCUT00000002620	-0.057	-0.182	-1.243	0.572	0.039	-0.729	0.947137	0.783074	3e-05	0.0284	0.999938	0.011731	Versican [Source:UniProtKB/TrEMBL;Acc:O46380]
ENSOCUT00000013314	0.081	0.051	-0.032	-0.016	0.034	-0.167	0.642561	0.885629	0.958004	0.908911	0.999938	0.175131	AT rich interactive domain 2 (ARID, RFX-like) [Source:HGNC Symbol;Acc:18037]
ENSOCUT00000013752	0.466	-0.097	0.08	0.877	0.002	0.039	0.007122	0.817292	0.878182	0	0.999938	0.944152	TGFB-induced factor homeobox 1 [Source:HGNC Symbol;Acc:11776]
EB380794	-0.035	-0.012	-0.043	-0.08	0.001	-0.054	0.446766	0.93067	0.3494	0.010214	0.999938	0.146345	gb|nbd04a06.x1 Rabbit lens. Unnormalized (nbd) Oryctolagus cuniculus cDNA clone nbd04a06 3', mRNA sequence [EB380794]
ENSOCUT00000008106	-0.275	-0.049	-0.547	-1.267	0.182	0.36	0.830186	0.997743	0.620384	0.027797	0.999938	0.76376	gb|naf01h10.y1 Rabbit eye cornea. Unnormalized (naf) Oryctolagus cuniculus cDNA clone naf01h10 5', mRNA sequence [DN881624]
ENSOCUT00000001140	-0.105	0.175	-0.209	-0.26	0.178	-0.062	0.341373	0.115393	0.018772	0.001161	0.232895	0.657788	Unknown
AY171682	0.016	-0.004	0.124	0	0.001	0.168	0.891779	0.997743	0.012451	0.994792	0.999938	0.000845	gb|Oryctolagus cuniculus clone mp032VL antibody variable domain mRNA, partial cds [AY171682]
ENSOCUT00000016030	0.008	0.177	0.033	-0.117	0.126	0.15	0.989285	0.462666	0.975297	0.453794	0.908014	0.466334	Unknown
RHCG	0.024	0.008	-0.011	0.043	-0.024	-0.026	0.615211	0.971758	0.936764	0.139743	0.935445	0.566654	ref|Oryctolagus cuniculus Rh family, C glycoprotein (RHCG), mRNA [NM_001082729]
AY175541	0.019	-0.004	0.009	0.017	0.008	0.013	0.404199	0.972585	0.874059	0.31205	0.999938	0.640016	gb|Oryctolagus cuniculus clone mp187VH antibody variable domain mRNA, partial cds [AY175541]
ENSOCUT00000003950	0.009	-0.002	0.006	0.017	0.009	-0.001	0.805841	0.997523	0.950504	0.333513	0.99931	0.991405	ATPase, Na+/K+ transporting, beta 4 polypeptide [Source:HGNC Symbol;Acc:808]
ENSOCUT00000010122	0.894	-0.849	-0.621	-0.759	-0.281	-0.275	0.529468	0.651619	0.792576	0.451239	0.999938	0.927304	gb|nag19b11.y1 Rabbit eye minus lens and cornea. Unnormalized (nag) Oryctolagus cuniculus cDNA clone nag19b11 5', mRNA sequence [DN888897]
ENSOCUT00000010466	0.325	-0.218	0.594	0.226	-0.205	0.249	0.013154	0.202666	9e-06	0.050165	0.47983	0.055575	solute carrier family 22, member 23 [Source:HGNC Symbol;Acc:21106]
ENSOCUT00000006829	0.034	0.06	-0.014	-0.003	-0.054	-0.028	0.741558	0.52542	0.970562	0.964829	0.866311	0.82232	Rho guanine nucleotide exchange factor (GEF) 37 [Source:HGNC Symbol;Acc:34430]
ENSOCUT00000000673	-0.039	-0.139	-0.097	-0.398	-0.03	-0.367	0.927558	0.630888	0.795267	0.005608	0.999938	0.021707	gem (nuclear organelle) associated protein 2 [Source:HGNC Symbol;Acc:10884]
ENSOCUT00000013800	0.048	-0.039	-0.119	-0.17	0.03	-0.113	0.685556	0.847124	0.15781	0.010027	0.999938	0.150441	SHC SH2-domain binding protein 1 [Source:HGNC Symbol;Acc:29547]
ENSOCUT00000000039	0.021	0.001	0.027	0.037	-0.007	-0.003	0.492789	0.997743	0.376203	0.069623	0.999938	0.970993	Unknown
ENSOCUT00000012635	0.034	0.002	-0.448	-0.475	0.174	-0.566	0.942762	0.997909	0.004676	0.001053	0.780626	0.000511	LIM domain only 4 [Source:HGNC Symbol;Acc:6644]
ENSOCUT00000002105	0.102	-0.06	0.118	0.071	-0.045	-0.027	0.168832	0.592912	0.093737	0.239716	0.94806	0.853399	MAP-kinase activating death domain [Source:HGNC Symbol;Acc:6766]
EB384919	0.4	0.099	0.087	1.046	0.296	0.658	0.326172	0.95593	0.964427	0.000508	0.873855	0.049564	gb|nbd30f04.x1 Rabbit lens. Unnormalized (nbd) Oryctolagus cuniculus cDNA clone nbd30f04 3', mRNA sequence [EB384919]
ENSOCUT00000012256	0.477	0.043	-0.012	0.02	-0.044	0.003	0.343261	0.996884	0.999833	0.969601	0.999938	0.998582	Transient receptor potential protein 4 [Source:UniProtKB/TrEMBL;Acc:Q6TYA1]
DQ221768	0.02	0.011	-0.006	0.011	0.01	-0.026	0.444299	0.827819	0.94822	0.590718	0.993833	0.234269	gb|Oryctolagus cuniculus vascular endothelial growth factor receptor 1-like mRNA, partial sequence [DQ221768]
DN890437	0.02	0.01	-0.006	-0.013	0.038	-0.045	0.832065	0.985553	0.992435	0.808416	0.908014	0.473188	gb|nag34b11.y1 Rabbit eye minus lens and cornea. Unnormalized (nag) Oryctolagus cuniculus cDNA clone nag34b11 5', mRNA sequence [DN890437]
ENSOCUT00000002756	0.1	-0.206	0.348	0.215	0.163	0.354	0.833634	0.630888	0.221163	0.348396	0.952344	0.170703	Unknown
ENSOCUT00000015205	0.021	-0.044	-0.007	0.001	-0.011	-0.015	0.596914	0.215479	0.968218	0.971945	0.999938	0.74716	Mab-21 domain containing 2 [Source:HGNC Symbol;Acc:30438]
ENSOCUT00000010394	0.188	-0.103	-0.072	-0.094	0.046	0.103	0.335788	0.765595	0.885075	0.561205	0.999938	0.691819	StAR-related lipid transfer (START) domain containing 5 [Source:HGNC Symbol;Acc:18065]
ENSOCUT00000010214	0	0.011	-0.02	-0.023	0.007	0.004	0.996111	0.857777	0.588233	0.252581	0.999938	0.959557	Unknown
EB376038	0.04	0.005	0.007	0.073	0.01	0.005	0.172973	0.986827	0.964427	0.001492	0.999938	0.949722	gb|nbc24e06.x1 Rabbit trigeminal nerve. Unnormalized (nbc) Oryctolagus cuniculus cDNA clone nbc24e06 3', mRNA sequence [EB376038]
ENSOCUT00000014873	0.218	-0.033	0.045	0.707	-0.016	0.013	0.101927	0.966787	0.926543	0	0.999938	0.98476	ADP-ribosylation factor-like 5B [Source:HGNC Symbol;Acc:23052]
ENSOCUT00000012143	0.009	0.005	0.007	0.027	0.005	-0.015	0.863697	0.98198	0.945749	0.222785	0.999938	0.704988	transmembrane (C-terminal) protease, serine 12 [Source:HGNC Symbol;Acc:28779]
DN890450	0.011	0.004	0.027	0.058	0.011	0.012	0.927558	0.997743	0.817479	0.169985	0.999938	0.931203	gb|nag34c10.x1 Rabbit eye minus lens and cornea. Unnormalized (nag) Oryctolagus cuniculus cDNA clone nag34c10 3', mRNA sequence [DN890450]
ENSOCUT00000006963	0.021	-0.011	-0.012	0.009	0.004	-0.006	0.71083	0.942463	0.932289	0.811115	0.999938	0.959305	Unknown
EB377001	0.079	0.11	-0.001	0.051	-0.17	0.069	0.747295	0.688832	0.999833	0.746798	0.710026	0.809568	gb|nbc31a10.x1 Rabbit trigeminal nerve. Unnormalized (nbc) Oryctolagus cuniculus cDNA clone nbc31a10 3', mRNA sequence [EB377001]
ENSOCUT00000004455	0.369	-0.266	-0.518	-0.319	-0.012	-0.409	0.07148	0.319115	0.006099	0.063945	0.999938	0.033046	Unknown
DN884969	0.186	-0.002	-0.27	-0.26	0.199	-0.212	0.61341	0.998096	0.426545	0.256018	0.902484	0.533482	gb|naf26d12.y1 Rabbit eye cornea. Unnormalized (naf) Oryctolagus cuniculus cDNA clone naf26d12 5', mRNA sequence [DN884969]
ENSOCUT00000003687	0.11	-0.167	-0.029	0.241	-0.065	-0.055	0.665594	0.510714	0.982595	0.097452	0.999938	0.89667	ubiquitin specific peptidase 8 [Source:HGNC Symbol;Acc:12631]
ENSOCUT00000008170	0.017	0.013	-0.002	-0.061	0.031	0.003	0.861333	0.967999	0.999762	0.149749	0.960077	0.991417	opsin 1 (cone pigments), short-wave-sensitive [Source:HGNC Symbol;Acc:1012]
ENSOCUT00000012841	-0.101	-0.115	-0.156	-0.15	0.086	-0.043	0.302896	0.299917	0.064037	0.035616	0.784814	0.774178	Unknown
ENSOCUT00000004961	0.191	-0.135	0.664	-0.134	0.081	0.292	0.624826	0.844333	0.009367	0.621832	0.999938	0.34476	occludin [Source:HGNC Symbol;Acc:8104]
ENSOCUT00000008581	0.099	-0.099	-0.114	-0.219	0.055	-0.146	0.395732	0.483155	0.32883	0.006644	0.975803	0.126825	angel homolog 2 (Drosophila) [Source:HGNC Symbol;Acc:30534]
ENSOCUT00000009313	0.025	0.054	-0.031	-0.026	0.009	-0.024	0.751296	0.427605	0.752327	0.59018	0.999938	0.778832	Unknown
AF264434	0.014	-0.001	0.004	0.005	-0.01	-0.011	0.593877	0.997743	0.973309	0.806659	0.982989	0.712767	gb|Oryctolagus cuniculus clone DL6604 IgG heavy chain VDJ region mRNA, partial cds [AF264434]
ENSOCUT00000000099	-0.338	-0.114	0.042	-0.792	0.088	0.381	0.395099	0.924695	0.99236	0.004207	0.999938	0.288942	Unknown
AF014672	0.051	-0.003	0.035	-0.015	0.008	0.004	0.15435	0.997523	0.424223	0.666664	0.999938	0.981146	gb|Oryctolagus cuniculus clone P109 immunoglobulin mu heavy chain VDJ region (IGHM) mRNA, partial cds [AF014672]
EB376277	0.023	0.007	0.021	-0.003	0.001	-0.003	0.46823	0.947564	0.576536	0.921349	0.999938	0.98476	gb|nbc26a06.y1 Rabbit trigeminal nerve. Unnormalized (nbc) Oryctolagus cuniculus cDNA clone nbc26a06 5', mRNA sequence [EB376277]
ENSOCUT00000008907	0.075	-0.002	0.037	0.124	0.064	0.001	0.461692	0.997902	0.867645	0.072958	0.896663	0.998582	tetratricopeptide repeat domain 7B [Source:HGNC Symbol;Acc:19858]
ENSOCUT00000001976	-0.249	0.12	0.074	-0.066	0.038	-0.103	0.047093	0.531683	0.783815	0.59776	0.999938	0.533913	glutamate-rich 1 [Source:HGNC Symbol;Acc:27234]
ENSOCUT00000014765	0.016	-0.011	0.014	0.002	0.007	0.001	0.75972	0.925559	0.869214	0.952672	0.999938	0.996979	zinc finger and BTB domain containing 41 [Source:HGNC Symbol;Acc:24819]
ENSOCUT00000015738	0.001	0.004	0.014	0.032	0.006	0.002	0.992911	0.986965	0.778778	0.099682	0.999938	0.986935	Unknown
ENSOCUT00000014606	0.251	-0.172	-0.069	0.018	0.015	0.058	0.395732	0.709376	0.954045	0.95154	0.999938	0.933791	gb|nbc01d12.y1 Rabbit trigeminal nerve. Unnormalized (nbc) Oryctolagus cuniculus cDNA clone nbc01d12 5', mRNA sequence [EB372577]
EB376298	-0.007	0.17	0.076	0.209	-0.047	-0.039	0.988423	0.377017	0.818342	0.080204	0.999938	0.919772	gb|nbc26b08.y1 Rabbit trigeminal nerve. Unnormalized (nbc) Oryctolagus cuniculus cDNA clone nbc26b08 5', mRNA sequence [EB376298]
ENSOCUT00000017129	-0.898	-0.147	0.284	-1.209	-0.114	0.475	0.01033	0.894897	0.638184	0.000139	0.999938	0.210775	Neuromedin-U-25 [Source:UniProtKB/Swiss-Prot;Acc:P34965]
ENSOCUT00000000360	0.057	0.02	0.104	-0.101	-0.014	0.085	0.855225	0.994019	0.737286	0.498489	0.999938	0.753477	AT rich interactive domain 3C (BRIGHT-like) [Source:HGNC Symbol;Acc:21209]
EB372732	0.013	-0.007	-0.002	0.011	-0.011	-0.025	0.667093	0.935503	0.997255	0.563739	0.980405	0.24734	gb|nbc02e02.x1 Rabbit trigeminal nerve. Unnormalized (nbc) Oryctolagus cuniculus cDNA clone nbc02e02 3', mRNA sequence [EB372732]
ENSOCUT00000006779	-0.006	0.015	0.005	-0.002	0.001	-0.011	0.940876	0.822874	0.978067	0.949557	0.999938	0.848645	sperm flagellar 2 [Source:HGNC Symbol;Acc:26293]
ENSOCUT00000012951	-0.022	-0.005	0.299	0.013	-0.002	0.085	0.93451	0.997743	0.002117	0.911782	0.999938	0.531145	Unknown
ENSOCUT00000014113	-0.005	0.006	0.012	0.005	-0.017	-0.021	0.947137	0.970262	0.849957	0.869823	0.936819	0.514739	heat shock 70kDa protein 12A [Source:HGNC Symbol;Acc:19022]
EB374292	0.011	-0.057	-0.062	-0.013	0.023	-0.096	0.956314	0.640131	0.5605	0.875996	0.999938	0.195076	gb|nbc12e04.y1 Rabbit trigeminal nerve. Unnormalized (nbc) Oryctolagus cuniculus cDNA clone nbc12e04 5', mRNA sequence [EB374292]
ENSOCUT00000003707	0.077	0.008	0	0.152	0.04	-0.04	0.138058	0.990395	0.999833	0.000393	0.893019	0.534971	pecanex homolog (Drosophila) [Source:HGNC Symbol;Acc:19740]
EB379359	0.028	0.029	0.012	0.105	0.015	-0.004	0.679255	0.748787	0.956554	0.005745	0.999938	0.986935	gb|nbc46f12.y1 Rabbit trigeminal nerve. Unnormalized (nbc) Oryctolagus cuniculus cDNA clone nbc46f12 5', mRNA sequence [EB379359]
EB384856	0.035	0.002	0.003	0.041	0.003	-0.019	0.478761	0.997743	0.999177	0.215743	0.999938	0.788447	gb|nbd30c04.x1 Rabbit lens. Unnormalized (nbd) Oryctolagus cuniculus cDNA clone nbd30c04 3', mRNA sequence [EB384856]
EB376960	0.001	0.007	0.007	-0.019	0.016	-0.035	0.990697	0.981965	0.971617	0.563389	0.993833	0.365683	gb|nbc30f09.x1 Rabbit trigeminal nerve. Unnormalized (nbc) Oryctolagus cuniculus cDNA clone nbc30f09 3', mRNA sequence [EB376960]
ENSOCUT00000013577	0.004	-0.014	-0.031	0.008	-0.024	-0.019	0.954473	0.819332	0.307092	0.780164	0.826529	0.578326	Unknown
ENSOCUT00000012130	0.383	0.333	0.181	0.89	0.206	0.158	0.196102	0.365242	0.732251	0.000173	0.905575	0.722083	Unknown
ENSOCUT00000006235	0.038	0.029	-0.003	0.028	-0.061	0.026	0.498904	0.73083	0.999177	0.508471	0.562907	0.706165	Unknown
EIF2C2	0.036	-0.008	0.004	0.026	-0.032	0.053	0.135424	0.933791	0.975651	0.190668	0.548903	0.012717	ref|Oryctolagus cuniculus eukaryotic translation initiation factor 2C, 2 (EIF2C2), mRNA [NM_001082710]
ENSOCUT00000002189	0.013	0.005	0.022	0.013	0.018	-0.011	0.72003	0.974414	0.504757	0.563593	0.895813	0.808229	Kv channel interacting protein 4 [Source:HGNC Symbol;Acc:30083]
ENSOCUT00000004548	0.018	-0.005	0.01	0.021	-0.037	0	0.714096	0.990967	0.931997	0.473985	0.674863	0.999468	Unknown
EB377772	0.325	-0.273	0.164	-0.526	-0.071	-0.386	0.69759	0.842561	0.944417	0.273804	0.999938	0.618112	gb|nbc36c09.x1 Rabbit trigeminal nerve. Unnormalized (nbc) Oryctolagus cuniculus cDNA clone nbc36c09 3', mRNA sequence [EB377772]
ENSOCUT00000009974	0.106	0.016	0.083	0.116	0.059	-0.064	0.354712	0.989032	0.568829	0.162937	0.965648	0.651912	Unknown
EB382302	0.091	0.015	0.04	0.061	-0.05	0.055	0.217847	0.974414	0.778778	0.310376	0.9121	0.52332	gb|nbd13f11.x1 Rabbit lens. Unnormalized (nbd) Oryctolagus cuniculus cDNA clone nbd13f11 3', mRNA sequence [EB382302]
CAST	-0.178	0.071	-0.681	-0.668	-0.121	-0.61	0.648029	0.963471	0.006392	0.003242	0.99931	0.014762	ref|Oryctolagus cuniculus calpastatin (CAST), mRNA [NM_001082270]
AF029948	0.006	0.081	0.051	-0.002	-0.002	-0.01	0.976375	0.322441	0.610984	0.978433	0.999938	0.962507	gb|Oryctolagus cuniculus clone 2518 IgM heavy chain VDJ region mRNA, partial cds [AF029948]
ENSOCUT00000000284	-0.026	0.06	-0.041	-0.328	0.058	-0.142	0.88628	0.714809	0.856898	1.9e-05	0.936819	0.090817	Unknown
ENSOCUT00000016390	-0.006	0.047	0.007	0.031	-0.058	-0.022	0.965896	0.50904	0.989164	0.491459	0.660229	0.811072	solute carrier family 17 (sodium-dependent inorganic phosphate cotransporter), member 6 [Source:HGNC Symbol;Acc:16703]
ERF1	0.158	0.191	-0.006	0.77	0.241	-0.143	0.694492	0.689436	0.999833	0.000612	0.83325	0.751448	ref|Oryctolagus cuniculus eukaryotic polypeptide chain release factor 1 (ERF1), mRNA [NM_001082767]
ENSOCUT00000006433	0.003	0.102	0.034	0.34	0.029	-0.041	0.994978	0.698794	0.96713	0.004603	0.999938	0.913268	death effector domain containing 2 [Source:HGNC Symbol;Acc:24450]
EB379731	-0.012	-0.018	0.005	-0.043	0.007	-0.019	0.831704	0.771578	0.986251	0.09517	0.999938	0.681707	gb|nbc49b09.x1 Rabbit trigeminal nerve. Unnormalized (nbc) Oryctolagus cuniculus cDNA clone nbc49b09 3', mRNA sequence [EB379731]
ENSOCUT00000004064	0.039	-0.009	0.166	-0.21	0.019	-0.338	0.986424	0.997909	0.967396	0.776296	0.999938	0.789998	gb|naf14e02.y1 Rabbit eye cornea. Unnormalized (naf) Oryctolagus cuniculus cDNA clone naf14e02 5', mRNA sequence [DN883376]
EB377592	0.024	0.004	-0.006	0.043	0.008	-0.005	0.404762	0.990395	0.961323	0.027255	0.999938	0.941423	gb|nbc35b01.y1 Rabbit trigeminal nerve. Unnormalized (nbc) Oryctolagus cuniculus cDNA clone nbc35b01 5', mRNA sequence [EB377592]
ENSOCUT00000010508	0.003	0.046	-0.015	-0.007	-0.04	-0.011	0.990534	0.670598	0.966215	0.921423	0.948273	0.956679	parathyroid hormone 2 receptor [Source:HGNC Symbol;Acc:9609]
ENSOCUT00000002391	-0.018	-0.129	0.07	-0.217	0.038	-0.074	0.954687	0.382117	0.738667	0.016598	0.999938	0.639782	family with sequence similarity 58, member A [Source:HGNC Symbol;Acc:28434]
EB383794	0.018	0.007	0.006	0.017	0.019	0.014	0.299569	0.882623	0.895048	0.198518	0.665244	0.458756	gb|nbd23f01.x1 Rabbit lens. Unnormalized (nbd) Oryctolagus cuniculus cDNA clone nbd23f01 3', mRNA sequence [EB383794]
ENSOCUT00000015537	-0.016	0.001	0.036	-0.045	0.042	-0.049	0.749607	0.997743	0.329299	0.076525	0.548903	0.094997	echinoderm microtubule associated protein like 5 [Source:HGNC Symbol;Acc:18197]
ENSOCUT00000005353	0.061	0.011	-0.003	0.071	-0.019	-0.041	0.083539	0.941794	0.998205	0.015663	0.983364	0.280824	ankyrin repeat and death domain containing 1A [Source:HGNC Symbol;Acc:28002]
ENSOCUT00000003724	0.106	0.237	-0.512	0.044	-0.044	-0.485	0.801647	0.499208	0.022793	0.869315	0.999938	0.029622	Unknown
ENSOCUT00000001293	0.044	0.013	-0.04	-0.008	0.017	-0.037	0.070146	0.829754	0.112001	0.750418	0.933544	0.116472	Unknown
EB375127	0.044	0.022	-0.002	0.054	-0.02	0.059	0.63174	0.930748	0.999762	0.350163	0.999938	0.446573	gb|nbc18d02.x1 Rabbit trigeminal nerve. Unnormalized (nbc) Oryctolagus cuniculus cDNA clone nbc18d02 3', mRNA sequence [EB375127]
ENSOCUT00000001070	0.012	0.008	0.005	0.052	-0.004	0.001	0.737494	0.92254	0.968928	0.007094	0.999938	0.998037	olfactory receptor, family 4, subfamily K, member 15 [Source:HGNC Symbol;Acc:15353]
ENSOCUT00000003068	-0.074	-0.14	-0.009	-0.171	0.003	-0.141	0.707243	0.431434	0.999276	0.114253	0.999938	0.314949	nucleoporin 153kDa [Source:HGNC Symbol;Acc:8062]
DN885061	-0.153	0.259	-0.203	-0.418	-0.056	-0.287	0.649679	0.421412	0.554977	0.031624	0.999938	0.241417	gb|naf27b02.y1 Rabbit eye cornea. Unnormalized (naf) Oryctolagus cuniculus cDNA clone naf27b02 5', mRNA sequence [DN885061]
ENSOCUT00000016083	0.432	-0.402	0.385	0.052	-0.25	-0.005	0.034974	0.102992	0.064876	0.818464	0.670338	0.998037	Unknown
EB374325	0.022	0.002	0.003	0.014	0.017	-0.009	0.486991	0.997523	0.995912	0.544435	0.936819	0.870792	gb|nbc12g01.x1 Rabbit trigeminal nerve. Unnormalized (nbc) Oryctolagus cuniculus cDNA clone nbc12g01 3', mRNA sequence [EB374325]
ENSOCUT00000007390	0.008	-0.002	-0.021	0.013	0.002	-0.019	0.869248	0.997523	0.59535	0.590245	0.999938	0.575862	C-type lectin domain family 12, member B [Source:HGNC Symbol;Acc:31966]
ENSOCUT00000016714	1.504	0.067	0.007	0.022	-0.047	-0.012	0.319686	0.997743	0.999833	0.98921	0.999938	0.998582	RNA binding motif protein 44 [Source:HGNC Symbol;Acc:24756]
EB374900	0.012	0.057	-0.007	-0.026	0.006	-0.025	0.920585	0.393543	0.988067	0.577329	0.999938	0.775488	gb|nbc16g11.x1 Rabbit trigeminal nerve. Unnormalized (nbc) Oryctolagus cuniculus cDNA clone nbc16g11 3', mRNA sequence [EB374900]
ENSOCUT00000010803	-0.073	-0.197	0.071	-0.193	-0.119	-0.11	0.561922	0.065013	0.650405	0.01371	0.626744	0.27516	gb|nbc17d03.y1 Rabbit trigeminal nerve. Unnormalized (nbc) Oryctolagus cuniculus cDNA clone nbc17d03 5', mRNA sequence [EB374981]
ENSOCUT00000008934	0.344	-0.426	0.057	-0.592	0.125	0.086	0.473746	0.418576	0.986251	0.064299	0.999938	0.938553	H2A histone family, member Y [Source:HGNC Symbol;Acc:4740]
ENSOCUT00000012876	0.038	-0.032	0.025	0.005	0.001	0.25	0.870382	0.95593	0.971617	0.974206	0.999938	0.018091	Unknown
ENSOCUT00000016658	-0.068	-0.005	-0.329	-0.164	-0.018	-0.278	0.584509	0.997743	0.000113	0.030538	0.999938	0.001141	gb|Oryctolagus cuniculus secreted frizzled-related protein 2 mRNA, partial cds [AF323272]
ENSOCUT00000002945	0.052	-0.058	0.052	0.023	0.07	0.078	0.587519	0.610188	0.655054	0.747022	0.791004	0.302879	solute carrier family 34 (sodium phosphate), member 2 [Source:HGNC Symbol;Acc:11020]
ENSOCUT00000015314	0.111	-0.051	-0.217	-0.11	0.051	-0.112	0.337659	0.832289	0.019992	0.196514	0.986719	0.302779	transmembrane emp24 protein transport domain containing 1 [Source:HGNC Symbol;Acc:17291]
ENSOCUT00000012773	-0.018	-0.104	-0.347	-0.632	0.081	-0.119	0.987733	0.94404	0.429677	0.025284	0.999938	0.877419	nucleoporin 205kDa [Source:HGNC Symbol;Acc:18658]
ENSOCUT00000013068	0.279	-0.052	-0.033	0.288	0.026	0.026	0.036067	0.904164	0.96713	0.011654	0.999938	0.952516	CLN3 protein [Source:UniProtKB/TrEMBL;Acc:O19134]
ENSOCUT00000003150	0.004	0.012	-0.003	0.006	-0.014	-0.012	0.961523	0.84093	0.993328	0.821195	0.972273	0.778832	tribbles homolog 2 (Drosophila) [Source:HGNC Symbol;Acc:30809]
ENSOCUT00000012309	0.212	0.004	-0.004	0.737	0.072	-0.025	0.231663	0.997743	0.999833	1e-06	0.99931	0.96464	C-type lectin domain family 4, member D [Source:HGNC Symbol;Acc:14554]
ENSOCUT00000013360	0.013	0.021	0.025	0.015	-0.018	0.035	0.782889	0.691079	0.538956	0.588917	0.949963	0.247039	Unknown
EB378548	0.069	-0.064	-0.204	-0.124	0.031	-0.258	0.690643	0.802306	0.072727	0.209875	0.999938	0.014794	gb|nbc41f01.y1 Rabbit trigeminal nerve. Unnormalized (nbc) Oryctolagus cuniculus cDNA clone nbc41f01 5', mRNA sequence [EB378548]
EB376088	0.041	-0.021	-0.014	0.024	0.035	-0.036	0.152848	0.661597	0.831333	0.313904	0.628789	0.195206	gb|nbc24g09.x1 Rabbit trigeminal nerve. Unnormalized (nbc) Oryctolagus cuniculus cDNA clone nbc24g09 3', mRNA sequence [EB376088]
EB374055	0.362	-0.121	0.749	-0.526	-0.11	0.282	0.030124	0.705566	9e-06	0.000367	0.951941	0.093171	gb|nbc11a01.y1 Rabbit trigeminal nerve. Unnormalized (nbc) Oryctolagus cuniculus cDNA clone nbc11a01 5', mRNA sequence [EB374055]
WNT-5A	0.041	0.029	0.02	0.011	0.006	-0.022	0.31845	0.632489	0.795267	0.774225	0.999938	0.700722	ref|Oryctolagus cuniculus WNT-5A protein (WNT-5A), mRNA [NM_001082665]
ENSOCUT00000010638	0.437	-0.594	0.5	-0.368	-0.025	0.645	0.830118	0.812553	0.868318	0.746819	0.999938	0.710896	Unknown
ENSOCUT00000011739	0.012	0.009	-0.019	0.028	0.018	-0.009	0.769117	0.901908	0.633613	0.171572	0.899534	0.853069	Runt-related factor 2 [Source:UniProtKB/TrEMBL;Acc:Q6PKZ3]
EB380392	0.043	0.029	0.038	0.008	0.019	0.058	0.474314	0.764022	0.610206	0.880471	0.999938	0.23947	gb|nbd01d10.x1 Rabbit lens. Unnormalized (nbd) Oryctolagus cuniculus cDNA clone nbd01d10 3', mRNA sequence [EB380392]
ENSOCUT00000012015	0.034	-0.037	0	-0.026	0.019	-0.039	0.492789	0.528265	0.999833	0.475731	0.98916	0.378413	tankyrase, TRF1-interacting ankyrin-related ADP-ribose polymerase 2 [Source:HGNC Symbol;Acc:15677]
ENSOCUT00000000557	0.648	0.155	-0.166	-0.601	0.609	0.618	0.561309	0.986147	0.974415	0.432905	0.9121	0.585765	gb|CU464350 SSH library morulae embryo subtracted from blastocyst embryo (lcao) Oryctolagus cuniculus cDNA clone lcao0018.d.01, mRNA sequence [CU464350]
ENSOCUT00000013799	0.159	0.074	-0.09	-0.48	0.242	-0.066	0.683242	0.955046	0.924996	0.026212	0.819889	0.927053	chromosome 1 open reading frame 112 [Source:HGNC Symbol;Acc:25565]
CU466011	0.453	0.514	-0.531	-0.313	0.182	-0.196	0.539382	0.551381	0.4899	0.561125	0.999938	0.87838	gb|CU466011 SSH library morulae embryo subtracted from blastocyst embryo (lcao) Oryctolagus cuniculus cDNA clone lcao0026.b.08, mRNA sequence [CU466011]
EC619001	-0.001	0.006	0.015	-0.01	0.001	-0.002	0.993773	0.980325	0.814885	0.723644	0.999938	0.987956	gb|c_D05_a1_042.ab1 Rabbit heart cDNA library Oryctolagus cuniculus cDNA, mRNA sequence [EC619001]
ENSOCUT00000014306	0.045	0.027	0.027	0.015	-0.009	0.003	0.306784	0.704433	0.700836	0.697357	0.999938	0.990415	CREB regulated transcription coactivator 3 [Source:HGNC Symbol;Acc:26148]
DN888261	-0.01	0.062	0.013	0.143	-0.03	0.078	0.974729	0.740919	0.989255	0.076434	0.999938	0.533482	gb|nag12g11.y1 Rabbit eye minus lens and cornea. Unnormalized (nag) Oryctolagus cuniculus cDNA clone nag12g11 5', mRNA sequence [DN888261]
ENSOCUT00000003467	0.457	-0.1	-0.048	0.05	0.001	0.024	0.010784	0.821236	0.961431	0.805049	0.999938	0.976276	cell division cycle 37 homolog (S. cerevisiae)-like 1 [Source:HGNC Symbol;Acc:17179]
ENSOCUT00000006964	0.191	0.181	0.253	0.214	0.127	0.358	0.60506	0.718729	0.484917	0.368547	0.993833	0.185547	sialidase 1 (lysosomal sialidase) [Source:HGNC Symbol;Acc:7758]
ENSOCUT00000007530	0.005	0.031	0.138	0.113	-0.045	0.085	0.991654	0.965979	0.357248	0.292724	0.999938	0.622004	Unknown
ENSOCUT00000014166	0.023	0.011	0.008	0.029	0.015	-0.005	0.48434	0.876934	0.936936	0.180605	0.968603	0.955462	Unknown
ENSOCUT00000002385	0.001	0.012	-0.008	0.029	0.009	-0.011	0.994322	0.968687	0.984699	0.537585	0.999938	0.942615	Unknown
DN883166	0.021	0.021	0.014	0.033	-0.009	-0.01	0.571358	0.66847	0.830425	0.167363	0.999938	0.877224	gb|naf13a03.x1 Rabbit eye cornea. Unnormalized (naf) Oryctolagus cuniculus cDNA clone naf13a03 3', mRNA sequence [DN883166]
ENSOCUT00000010650	0.01	0.052	0.025	0.043	-0.017	0.041	0.968996	0.745331	0.939457	0.576834	0.999938	0.774168	taste receptor, type 1, member 2 [Source:HGNC Symbol;Acc:14905]
DN890718	0.009	-0.002	0.005	-0.002	-0.021	-0.004	0.870125	0.997725	0.977984	0.957134	0.897216	0.970594	gb|nag36g10.x1 Rabbit eye minus lens and cornea. Unnormalized (nag) Oryctolagus cuniculus cDNA clone nag36g10 3', mRNA sequence [DN890718]
ENSOCUT00000010829	0.037	-0.064	-0.089	0.001	-0.095	-0.076	0.882878	0.8163	0.655464	0.995519	0.889425	0.673442	Boc homolog (mouse) [Source:HGNC Symbol;Acc:17173]
ENSOCUT00000012623	0.015	-0.07	0.042	-0.054	0.004	-0.005	0.951856	0.653156	0.864294	0.530681	0.999938	0.991684	ecto-NOX disulfide-thiol exchanger 2 [Source:HGNC Symbol;Acc:2259]
ENSOCUT00000003483	0.008	0.029	-0.011	0.012	0.022	-0.007	0.887662	0.407172	0.871919	0.642654	0.861143	0.916261	gb|nag26a08.y1 Rabbit eye minus lens and cornea. Unnormalized (nag) Oryctolagus cuniculus cDNA clone nag26a08 5', mRNA sequence [DN889568]
ENSOCUT00000010206	-0.296	-0.29	-0.386	-0.495	-0.096	0.022	0.531419	0.635308	0.400976	0.10582	0.999938	0.992126	Unknown
ENSOCUT00000014054	0.014	-0.004	-0.006	0.025	-0.022	-0.007	0.78772	0.994019	0.975651	0.328547	0.908014	0.939111	leucine rich repeat containing 63 [Source:HGNC Symbol;Acc:34296]
GABARAP	0.569	0.299	0.131	1.817	0.048	-0.036	0.027153	0.420356	0.845965	0	0.999938	0.972975	ref|Oryctolagus cuniculus GABA(A) receptor-associated protein (GABARAP), mRNA [NM_001082142]
ENSOCUT00000001045	0.034	-0.016	0.011	0.033	0.007	0.019	0.568993	0.910402	0.961296	0.414479	0.999938	0.817588	Unknown
DN888633	0	0.019	0.019	-0.011	0.02	-0.016	0.997979	0.736473	0.755222	0.724336	0.936819	0.74685	gb|nag16g05.x1 Rabbit eye minus lens and cornea. Unnormalized (nag) Oryctolagus cuniculus cDNA clone nag16g05 3', mRNA sequence [DN888633]
LOC100009275	-0.006	0.005	0.01	0.057	-0.011	0.016	0.927988	0.985553	0.913031	0.013135	0.999938	0.71098	ref|Oryctolagus cuniculus substance P, neuropeptide gamma, neurokinin A (LOC100009275), mRNA [NM_001101698]
ENSOCUT00000007988	0.319	0.114	-0.006	0.068	-0.039	-0.117	0.31994	0.891002	0.999833	0.822107	0.999938	0.834035	nischarin [Source:HGNC Symbol;Acc:18006]
ENSOCUT00000013254	-0.06	-0.198	-0.203	-0.311	-0.037	-0.196	0.817228	0.27345	0.182835	0.008218	0.999938	0.17002	ADP-ribosylation-like factor 6 interacting protein 6 [Source:HGNC Symbol;Acc:24048]
DN889176	0.006	-0.006	-0.015	0.013	0.033	-0.034	0.942762	0.986827	0.864588	0.700595	0.800962	0.356994	gb|nag22b11.x1 Rabbit eye minus lens and cornea. Unnormalized (nag) Oryctolagus cuniculus cDNA clone nag22b11 3', mRNA sequence [DN889176]
LOC100008792	-0.168	-0.259	0.074	-0.245	-0.301	-0.225	0.567526	0.37823	0.92776	0.190425	0.553712	0.362343	ref|Oryctolagus cuniculus lipophilin AL (LOC100008792), mRNA [NM_001082092]
ENSOCUT00000015399	0.022	0.002	0.006	0.06	-0.013	-0.002	0.616629	0.997743	0.978249	0.022576	0.999938	0.991467	chromosome 14 open reading frame 105 [Source:HGNC Symbol;Acc:20189]
ENSOCUT00000007904	0.012	0.037	0.004	0.007	-0.014	-0.004	0.905441	0.6243	0.998205	0.885371	0.999938	0.987407	nucleolar protein 4 [Source:HGNC Symbol;Acc:7870]
ENSOCUT00000015294	0.037	-0.166	0.139	0.443	-0.024	0.183	0.918978	0.438681	0.529963	0.000689	0.999938	0.266066	Unknown
ENSOCUT00000001026	0.197	-0.005	0.067	-0.01	-0.058	0.279	0.235253	0.997743	0.876148	0.956405	0.999938	0.050501	protein phosphatase, Mg2+/Mn2+ dependent, 1F [Source:HGNC Symbol;Acc:19388]
ENSOCUT00000008613	0.015	0.005	-0.057	0	0.021	-0.045	0.776402	0.991947	0.074871	0.993177	0.945198	0.156204	Unknown
ENSOCUT00000017352	-0.128	0.095	-0.022	-0.021	0.083	-0.018	0.324224	0.601669	0.975764	0.870596	0.910171	0.962087	chromosome 11 open reading frame 57 [Source:HGNC Symbol;Acc:25569]
ENSOCUT00000007357	0.17	-0.049	-0.091	-0.097	0.068	0.228	0.097453	0.847711	0.53169	0.273119	0.93795	0.014613	Unknown
ENSOCUT00000009803	0.021	-0.011	-0.016	0.028	0.005	-0.021	0.659061	0.932076	0.85983	0.339995	0.999938	0.687061	syntaxin 2 [Source:HGNC Symbol;Acc:3403]
ENSOCUT00000005029	-0.006	-0.005	-0.001	-0.008	-0.001	0.001	0.947137	0.991235	0.999833	0.824133	0.999938	0.998037	family with sequence similarity 169, member B [Source:HGNC Symbol;Acc:26835]
ENSOCUT00000005488	0.073	0.17	-0.158	-0.065	-0.129	-0.108	0.920585	0.802868	0.830617	0.84911	0.999938	0.876119	gb|Oryctolagus cuniculus unknown mRNA [AF078806]
ENSOCUT00000007771	0.244	0.039	-0.214	0.308	0.038	-0.05	0.298922	0.983885	0.417667	0.075041	0.999938	0.930295	cyclin-dependent kinase 20 [Source:HGNC Symbol;Acc:21420]
AY171689	0.008	0.008	0.01	-0.021	-0.003	0	0.875595	0.93067	0.893298	0.303655	0.999938	0.998582	gb|Oryctolagus cuniculus clone mp036VL antibody variable domain mRNA, partial cds [AY171689]
AY171723	-0.019	0.007	0.001	0.003	0.012	0.001	0.609398	0.954681	0.999833	0.92255	0.993833	0.995998	gb|Oryctolagus cuniculus clone mp053VL antibody variable domain mRNA, partial cds [AY171723]
EB378190	0.009	-0.019	0.017	0.116	-0.01	0.001	0.919479	0.839188	0.8726	0.000259	0.999938	0.997044	gb|nbc39b02.x1 Rabbit trigeminal nerve. Unnormalized (nbc) Oryctolagus cuniculus cDNA clone nbc39b02 3', mRNA sequence [EB378190]
EB374850	0.003	-0.008	-0.007	0	0.017	-0.012	0.959338	0.925022	0.939761	0.995937	0.902362	0.749296	gb|nbc16e04.x1 Rabbit trigeminal nerve. Unnormalized (nbc) Oryctolagus cuniculus cDNA clone nbc16e04 3', mRNA sequence [EB374850]
EB379923	0.023	0.001	0.002	-0.008	0.04	-0.004	0.556101	0.997743	0.999276	0.803664	0.589475	0.977913	gb|nbc50d11.x1 Rabbit trigeminal nerve. Unnormalized (nbc) Oryctolagus cuniculus cDNA clone nbc50d11 3', mRNA sequence [EB379923]
EB378634	-0.103	-0.144	-0.155	-0.415	0.009	-0.184	0.370256	0.236632	0.120485	3e-06	0.999938	0.043645	gb|nbc42b06.y1 Rabbit trigeminal nerve. Unnormalized (nbc) Oryctolagus cuniculus cDNA clone nbc42b06 5', mRNA sequence [EB378634]
DN890456	0.014	0.101	-0.005	0.005	-0.055	-0.009	0.952471	0.38553	0.999762	0.958941	0.949963	0.984415	gb|nag34d06.x1 Rabbit eye minus lens and cornea. Unnormalized (nag) Oryctolagus cuniculus cDNA clone nag34d06 3', mRNA sequence [DN890456]
LAPTM4A	0.058	-0.573	0.162	-0.345	-0.213	-0.216	0.946785	0.122877	0.831333	0.203845	0.936819	0.632018	ref|Oryctolagus cuniculus lysosomal-associated protein transmembrane 4 alpha (LAPTM4A), mRNA [NM_001082639]
ENSOCUT00000005204	-0.004	-0.016	-0.005	-0.019	0.01	-0.01	0.966207	0.828653	0.983391	0.51154	0.999938	0.89265	putative homeodomain transcription factor 2 [Source:HGNC Symbol;Acc:13411]
LOC100008888	0.004	-0.025	0.021	0.001	-0.023	0.013	0.980406	0.796837	0.850502	0.978292	0.984044	0.911079	gb|nbc39d02.x1 Rabbit trigeminal nerve. Unnormalized (nbc) Oryctolagus cuniculus cDNA clone nbc39d02 3', mRNA sequence [EB378230]
ENSOCUT00000014883	0.036	0.009	0.011	0.013	0.005	-0.004	0.097225	0.892472	0.842383	0.500489	0.999938	0.952221	BPI fold containing family B, member 4 [Source:HGNC Symbol;Acc:16179]
D17426	0.008	0.004	0.001	0.015	0.011	-0.019	0.86177	0.983347	0.999762	0.444482	0.98779	0.492292	gb|Oryctolagus cuniculus mRNA for T-cell receptor beta-chain V22, partial cds [D17426]
ENSOCUT00000011318	-0.015	-0.016	0.015	-0.019	-0.021	0.051	0.882701	0.926825	0.939004	0.707759	0.999938	0.351338	coiled-coil domain containing 117 [Source:HGNC Symbol;Acc:26599]
DN889669	0.018	0.025	0.013	0.029	0	-0.022	0.700297	0.62709	0.882012	0.284344	0.999958	0.620806	gb|nag27b11.x1 Rabbit eye minus lens and cornea. Unnormalized (nag) Oryctolagus cuniculus cDNA clone nag27b11 3', mRNA sequence [DN889669]
ENSOCUT00000017010	0.032	-0.011	-0.057	-0.013	0.041	-0.046	0.37759	0.911139	0.053446	0.659764	0.575879	0.125336	MAM domain containing glycosylphosphatidylinositol anchor 2 [Source:HGNC Symbol;Acc:19835]
ENSOCUT00000012802	0.037	0.026	0.017	-0.015	0.024	0.016	0.294699	0.617309	0.814142	0.632498	0.896663	0.770501	diacylglycerol kinase, epsilon 64kDa [Source:HGNC Symbol;Acc:2852]
ENSOCUT00000009879	0.732	0.01	0.606	0.977	-0.132	0.417	0.011654	0.997743	0.038287	0.000191	0.999938	0.176388	Unknown
ENSOCUT00000000161	0.034	-0.015	-0.022	-0.018	0.006	0.005	0.741408	0.971923	0.923766	0.788099	0.999938	0.986935	Unknown
EB374706	-0.442	-0.115	0.654	-0.768	-0.093	0.069	0.063775	0.851584	0.003073	0.000192	0.999938	0.911079	gb|nbc15e02.y1 Rabbit trigeminal nerve. Unnormalized (nbc) Oryctolagus cuniculus cDNA clone nbc15e02 5', mRNA sequence [EB374706]
ENSOCUT00000016635	0.047	0.001	-0.005	0.139	0.018	0.007	0.799443	0.998096	0.999762	0.115708	0.999938	0.991417	Unknown
ENSOCUT00000017760	1.204	-0.148	-0.233	0.498	0.208	0.14	0.014593	0.953857	0.871919	0.271106	0.999938	0.920056	gb|nbc49d03.y1 Rabbit trigeminal nerve. Unnormalized (nbc) Oryctolagus cuniculus cDNA clone nbc49d03 5', mRNA sequence [EB379764]
ENSOCUT00000014239	0.044	-0.029	-0.02	0.012	0.009	-0.036	0.236651	0.596589	0.780439	0.732321	0.999938	0.33877	glycerol kinase 5 (putative) [Source:HGNC Symbol;Acc:28635]
ENSOCUT00000000464	-0.013	-0.091	-0.003	-0.125	-0.047	-0.051	0.951856	0.399003	0.999762	0.060162	0.971076	0.662909	general transcription factor IIIC, polypeptide 3, 102kDa [Source:HGNC Symbol;Acc:4666]
ENSOCUT00000010505	0.01	-0.003	0.001	0.02	-0.031	-0.004	0.914071	0.997743	0.999833	0.59491	0.887449	0.983126	natriuretic peptide receptor C/guanylate cyclase C (atrionatriuretic peptide receptor C) [Source:HGNC Symbol;Acc:7945]
ENSOCUT00000001459	-0.132	-0.008	0.07	-0.468	-0.304	-0.011	0.70684	0.997743	0.940678	0.013162	0.586661	0.994888	programmed cell death 2-like [Source:HGNC Symbol;Acc:28194]
ENSOCUT00000000922	0.162	0.04	0.245	-0.001	0.148	-0.036	0.603092	0.986827	0.380797	0.996464	0.945117	0.963964	nucleotide binding protein 1 [Source:HGNC Symbol;Acc:8041]
ENSOCUT00000017325	0.015	-0.249	0.013	-0.208	-0.065	-0.08	0.969263	0.057173	0.994141	0.031708	0.97837	0.631856	Tubulin, gamma complex associated protein 4 (Predicted) [Source:UniProtKB/TrEMBL;Acc:B7NZE4]
ENSOCUT00000014407	0.025	0.006	-0.011	0.013	0.003	-0.034	0.384713	0.971923	0.88121	0.592762	0.999938	0.162131	coiled-coil domain containing 15 [Source:HGNC Symbol;Acc:25798]
ENSOCUT00000009854	0.03	-0.012	-0.007	0.005	-0.008	-0.008	0.226934	0.808706	0.948564	0.834054	0.999938	0.8727	radial spoke head 4 homolog A (Chlamydomonas) [Source:HGNC Symbol;Acc:21558]
ENSOCUT00000005714	0.002	-0.012	-0.055	-0.002	-0.035	-0.03	0.988336	0.895367	0.069446	0.960747	0.694542	0.389081	Unknown
AY596418	0.044	0.027	0.018	0.008	-0.007	0.002	0.311655	0.708112	0.863994	0.846564	0.999938	0.99144	gb|Oryctolagus cuniculus clone 2V08VL immunoglobulin kappa light chain variable region mRNA, partial cds [AY596418]
ENSOCUT00000007054	0.292	-0.03	-0.493	-0.084	0.071	0.621	0.322726	0.994908	0.048205	0.755969	0.999938	0.009095	proenkephalin [Source:HGNC Symbol;Acc:8831]
ENSOCUT00000010166	0.154	-0.002	0.051	-0.099	0.364	0.845	0.687074	0.998096	0.974158	0.70078	0.514969	0.000456	acyl-CoA synthetase bubblegum family member 2 [Source:HGNC Symbol;Acc:24174]
ENSOCUT00000003401	-0.035	0.033	-0.04	-0.03	0.066	-0.043	0.371928	0.488292	0.307092	0.312434	0.178894	0.199549	Unknown
EB374334	0.01	0.004	0.002	0.005	0.02	-0.015	0.688095	0.958188	0.987814	0.786821	0.640437	0.444526	gb|nbc12g07.y1 Rabbit trigeminal nerve. Unnormalized (nbc) Oryctolagus cuniculus cDNA clone nbc12g07 5', mRNA sequence [EB374334]
ENSOCUT00000009309	0.484	0.037	-0.154	0.363	0.157	0.085	0.127687	0.994908	0.840731	0.168039	0.987244	0.917188	Unknown
EB377464	-0.253	-0.239	-0.294	-0.714	-0.022	-0.182	0.515489	0.63804	0.463328	0.004409	0.999938	0.697398	gb|nbc34b12.y1 Rabbit trigeminal nerve. Unnormalized (nbc) Oryctolagus cuniculus cDNA clone nbc34b12 5', mRNA sequence [EB377464]
ENSOCUT00000002453	0.016	0.002	0.006	0.019	0.014	-0.011	0.487054	0.993945	0.92776	0.223896	0.905684	0.713298	canopy 1 homolog (zebrafish) [Source:HGNC Symbol;Acc:27786]
EB373321	-0.006	-0.014	-0.002	0.049	-0.024	-0.009	0.914126	0.800523	0.998323	0.020829	0.815366	0.881651	gb|nbc06c07.x1 Rabbit trigeminal nerve. Unnormalized (nbc) Oryctolagus cuniculus cDNA clone nbc06c07 3', mRNA sequence [EB373321]
ENSOCUT00000015914	-0.281	-0.226	-0.166	-1.004	-0.031	-0.094	0.36499	0.593966	0.750958	1.6e-05	0.999938	0.874424	Unknown
ENSOCUT00000004407	0.052	-0.039	0.025	0.147	0.03	0.04	0.489711	0.736473	0.891605	0.003262	0.987244	0.649468	multiple C2 domains, transmembrane 2 [Source:HGNC Symbol;Acc:25636]
ENSOCUT00000014731	0.029	0.006	-0.019	0.047	-0.023	-0.015	0.536612	0.990262	0.815219	0.11665	0.949963	0.822717	zinc finger with KRAB and SCAN domains 2 [Source:HGNC Symbol;Acc:25677]
ENSOCUT00000003841	0.132	-0.023	-0.015	0.204	0.053	-0.046	0.258377	0.976468	0.987933	0.020025	0.988572	0.818832	Unknown
ENSOCUT00000006194	0.128	0.018	0.019	0.301	0.013	0.151	0.655341	0.997523	0.997717	0.067225	0.999938	0.560467	kynureninase [Source:HGNC Symbol;Acc:6469]
EB373069	0.002	-0.004	0.008	0.027	0.008	-0.027	0.983628	0.989469	0.93846	0.217109	0.999938	0.344242	gb|nbc04f04.y1 Rabbit trigeminal nerve. Unnormalized (nbc) Oryctolagus cuniculus cDNA clone nbc04f04 5', mRNA sequence [EB373069]
ENSOCUT00000017332	0.027	-0.095	0.165	-0.084	-0.066	0.151	0.899494	0.50619	0.09388	0.329461	0.936819	0.111941	MRS2 magnesium homeostasis factor homolog (S. cerevisiae) [Source:HGNC Symbol;Acc:13785]
ENSOCUT00000000472	-0.812	-0.054	0.089	-0.76	-0.27	0.108	0.001761	0.981051	0.932771	0.000896	0.791449	0.846963	gb|nag31f07.y1 Rabbit eye minus lens and cornea. Unnormalized (nag) Oryctolagus cuniculus cDNA clone nag31f07 5', mRNA sequence [DN890152]
EB381887	0.024	0.051	-0.01	0.027	-0.044	-0.027	0.75232	0.441056	0.971617	0.550868	0.816569	0.725595	gb|nbd11a07.x1 Rabbit lens. Unnormalized (nbd) Oryctolagus cuniculus cDNA clone nbd11a07 3', mRNA sequence [EB381887]
ENSOCUT00000014309	0.002	0.043	0.246	-0.165	0.229	0.141	0.996854	0.931457	0.050021	0.133216	0.300149	0.32133	gb|naf22e04.y1 Rabbit eye cornea. Unnormalized (naf) Oryctolagus cuniculus cDNA clone naf22e04 5', mRNA sequence [DN884451]
ENSOCUT00000005265	-0.001	0.035	0.014	0.009	-0.045	-0.009	0.995359	0.583794	0.919097	0.844263	0.69747	0.936569	alanine--glyoxylate aminotransferase 2 [Source:HGNC Symbol;Acc:14412]
ENSOCUT00000015324	-0.009	0.093	-0.015	-0.007	0.08	-0.002	0.939482	0.084614	0.933556	0.895796	0.329653	0.995505	matrix metallopeptidase 7 (matrilysin, uterine) [Source:HGNC Symbol;Acc:7174]
ENSOCUT00000009670	0.014	0.008	0.001	0.014	-0.033	-0.015	0.850352	0.979651	0.999762	0.716675	0.85418	0.852606	coiled-coil domain containing 60 [Source:HGNC Symbol;Acc:28610]
ENSOCUT00000014544	0.045	-0.047	-0.014	0.236	0.023	-0.124	0.747715	0.811821	0.983341	0.001255	0.999938	0.150826	gb|Oryctolagus cuniculus presenilin-1 mRNA, partial cds [AY134851]
ENSOCUT00000017573	-0.048	-0.061	-0.284	-0.219	-0.078	0.167	0.971245	0.991947	0.717972	0.591332	0.999938	0.848439	protein phosphatase 2, regulatory subunit B', alpha [Source:HGNC Symbol;Acc:9309]
DN884423	0.026	-0.005	-0.005	0.022	-0.003	-0.012	0.381154	0.986463	0.97239	0.304542	0.999938	0.794024	gb|naf22c10.x1 Rabbit eye cornea. Unnormalized (naf) Oryctolagus cuniculus cDNA clone naf22c10 3', mRNA sequence [DN884423]
ENSOCUT00000016741	-0.006	0.037	-0.008	0.03	0.005	0.022	0.965172	0.594879	0.977317	0.45283	0.999938	0.77625	gamma-aminobutyric acid (GABA) A receptor, gamma 2 [Source:HGNC Symbol;Acc:4087]
ENSOCUT00000016355	0.031	-0.13	-0.1	-0.022	-0.03	-0.093	0.85977	0.245159	0.359485	0.815372	0.999938	0.354252	transmembrane protein 192 [Source:HGNC Symbol;Acc:26775]
EB374935	0.028	0.017	-0.011	-0.001	0.006	-0.002	0.213818	0.636221	0.824602	0.96155	0.999938	0.988667	gb|nbc17a11.x1 Rabbit trigeminal nerve. Unnormalized (nbc) Oryctolagus cuniculus cDNA clone nbc17a11 3', mRNA sequence [EB374935]
ENSOCUT00000007038	0.013	-0.011	-0.019	0.013	0.014	-0.018	0.848155	0.95169	0.815325	0.71745	0.999938	0.787158	urotensin 2 domain containing [Source:HGNC Symbol;Acc:30894]
ENSOCUT00000006482	0.005	0.004	0.017	0.027	-0.016	-0.002	0.924913	0.986965	0.687597	0.176926	0.935408	0.987682	kinesin family member 27 [Source:HGNC Symbol;Acc:18632]
ENSOCUT00000014919	0.067	0.026	0.021	0.25	0.184	0.093	0.821724	0.990461	0.991049	0.06735	0.7008	0.722083	Unknown
DN885729	-0.032	-0.016	0.03	-0.031	0.016	-0.033	0.489711	0.873963	0.600302	0.348241	0.999938	0.450316	gb|naf31g02.x1 Rabbit eye cornea. Unnormalized (naf) Oryctolagus cuniculus cDNA clone naf31g02 3', mRNA sequence [DN885729]
ENSOCUT00000010495	-0.027	-0.03	-0.241	0.505	0.124	-0.25	0.958108	0.987652	0.210033	0.000635	0.919734	0.150343	GRAM domain containing 1B [Source:HGNC Symbol;Acc:29214]
ENSOCUT00000009621	-0.005	0.025	-0.054	-0.19	-0.012	-0.155	0.990048	0.967473	0.816453	0.023201	0.999938	0.116032	heat shock transcription factor 2 binding protein [Source:HGNC Symbol;Acc:5226]
ENSOCUT00000010099	0.588	0.379	0.423	0.816	0.594	0.309	0.487883	0.794382	0.750502	0.151629	0.850338	0.80418	interferon regulatory factor 5 [Source:HGNC Symbol;Acc:6120]
ENSOCUT00000007886	0.014	0.017	-0.012	0.015	-0.007	-0.021	0.725292	0.735695	0.863688	0.542524	0.999938	0.520727	gb|Oryctolagus cuniculus potassium channel subunit Kv beta 1.1 (Kvbeta1.1) mRNA, complete cds [AF131934]
ENSOCUT00000010903	0.023	0.012	-0.006	-0.001	0	-0.028	0.555663	0.890049	0.971617	0.970399	0.999938	0.431787	Unknown
ENSOCUT00000016618	0.027	0.082	0.062	0.142	-0.148	-0.077	0.980406	0.971923	0.978939	0.689216	0.999938	0.941577	charged multivesicular body protein 2A [Source:HGNC Symbol;Acc:30216]
ENSOCUT00000009016	0.226	0.085	0.013	0.639	-0.054	0.071	0.241264	0.848992	0.999276	3.4e-05	0.999938	0.842332	zinc finger protein 821 [Source:HGNC Symbol;Acc:28043]
ENSOCUT00000007096	-0.066	0.102	0.149	-0.248	0.027	-0.07	0.787062	0.697904	0.415976	0.03748	0.999938	0.788497	Unknown
EB373621	0.01	0.004	-0.021	0.002	0.009	-0.019	0.880186	0.993945	0.752498	0.954493	0.999938	0.721671	gb|nbc08c01.x1 Rabbit trigeminal nerve. Unnormalized (nbc) Oryctolagus cuniculus cDNA clone nbc08c01 3', mRNA sequence [EB373621]
ENSOCUT00000016493	0.369	0.049	0	1.187	0.205	-0.047	0.046445	0.965979	0.999833	0	0.737626	0.928626	DNA-damage regulated autophagy modulator 1 [Source:HGNC Symbol;Acc:25645]
ENSOCUT00000013174	0.008	0.008	-0.47	-0.034	-0.042	-0.435	0.985202	0.997743	0.000182	0.811966	0.999938	0.00064	fibulin 5 [Source:HGNC Symbol;Acc:3602]
ENSOCUT00000001312	0.036	-0.032	0.02	-0.006	-0.157	-0.024	0.889095	0.962499	0.982595	0.966407	0.621202	0.951192	CUGBP, Elav-like family member 1 [Source:HGNC Symbol;Acc:2549]
EB376289	0.046	-0.092	-0.013	-0.117	-0.059	-0.095	0.591675	0.243109	0.97239	0.025216	0.819208	0.124631	gb|nbc26b03.y1 Rabbit trigeminal nerve. Unnormalized (nbc) Oryctolagus cuniculus cDNA clone nbc26b03 5', mRNA sequence [EB376289]
ENSOCUT00000005148	0.037	0.008	-0.034	0.04	0.005	-0.025	0.330395	0.96696	0.437994	0.161604	0.999938	0.570009	myosin light chain kinase 3 [Source:HGNC Symbol;Acc:29826]
ENSOCUT00000011172	0.045	0.017	0.002	-0.018	0.019	0.017	0.384933	0.902857	0.999762	0.683216	0.99931	0.850843	olfactory receptor, family 2, subfamily B, member 11 [Source:HGNC Symbol;Acc:31249]
ENSOCUT00000006543	-0.051	0.176	-0.268	0.034	-0.085	-0.164	0.78766	0.199168	0.008309	0.770106	0.897216	0.131344	Unknown
ENSOCUT00000000350	0.008	0.002	0.003	0.006	0.025	-0.007	0.817879	0.997725	0.981487	0.769023	0.628674	0.879893	Unknown
ENSOCUT00000015631	0	-0.25	0.098	-0.125	0.219	0.143	0.999533	0.614774	0.933556	0.67999	0.9121	0.796038	gb|CU464302 SSH library 4 cells embryo subtracted from morulae embryo (part of lcaf library) (lcap) Oryctolagus cuniculus cDNA clone lcap0007.b.10, mRNA sequence [CU464302]
DN882406	0.11	-0.053	0.074	-0.165	0.305	0.032	0.55208	0.905464	0.819663	0.167809	0.112762	0.937934	gb|naf07e09.y1 Rabbit eye cornea. Unnormalized (naf) Oryctolagus cuniculus cDNA clone naf07e09 5', mRNA sequence [DN882406]
ENSOCUT00000004564	0.004	0.006	-0.095	-0.012	0.009	-0.079	0.950308	0.973553	0.000138	0.637175	0.999938	0.001613	protocadherin alpha subfamily C, 2 [Source:HGNC Symbol;Acc:8677]
ENSOCUT00000014914	0.14	0.016	0.039	0.1	0.089	0.068	0.32155	0.994019	0.936936	0.364149	0.912136	0.742426	sema domain, immunoglobulin domain (Ig), transmembrane domain (TM) and short cytoplasmic domain, (semaphorin) 4B [Source:HGNC Symbol;Acc:10730]
DN885423	0.004	0.171	-0.023	0.14	0.114	-0.022	0.994114	0.377979	0.983676	0.263745	0.889192	0.967031	gb|naf29e06.x1 Rabbit eye cornea. Unnormalized (naf) Oryctolagus cuniculus cDNA clone naf29e06 3', mRNA sequence [DN885423]
ENSOCUT00000005709	-0.168	-0.136	-0.391	-1.033	0.076	0.358	0.848289	0.947453	0.563385	0.006272	0.999938	0.545308	Unknown
ENSOCUT00000010494	0.968	-0.228	-0.621	-0.212	0.974	0.053	0.127301	0.909194	0.440136	0.739581	0.426738	0.986935	Unknown
ENSOCUT00000002041	-0.343	-0.262	0.028	-1.284	-0.112	-0.223	0.062666	0.265329	0.985587	0	0.966759	0.256789	gb|Oryctolagus cuniculus partial mRNA for small inducible cytokine subfamily E, member 1 (Scye1 gene) [AJ879471]
ENSOCUT00000010102	0.044	0.095	-0.08	-0.052	-0.001	-0.022	0.831704	0.595421	0.677459	0.633977	0.999938	0.949722	protein kinase (cAMP-dependent, catalytic) inhibitor gamma [Source:HGNC Symbol;Acc:9019]
ENSOCUT00000012686	0.059	-0.046	-0.104	-0.156	-0.098	-0.193	0.389667	0.631597	0.066446	0.001279	0.345826	0.000427	thymopoietin [Source:HGNC Symbol;Acc:11875]
ENSOCUT00000009151	-0.152	-0.262	-0.108	-0.239	0.093	-0.16	0.665872	0.431852	0.87168	0.252625	0.999938	0.645317	cytochrome P450, family 27, subfamily C, polypeptide 1 [Source:HGNC Symbol;Acc:33480]
ENSOCUT00000000668	-0.004	-0.015	-0.014	0.018	0.027	-0.008	0.973116	0.888476	0.90918	0.604136	0.902362	0.941851	K(lysine) acetyltransferase 7 [Source:HGNC Symbol;Acc:17016]
ENSOCUT00000006319	-0.254	-0.396	0.43	-0.402	0.223	-0.054	0.201933	0.05696	0.011779	0.008686	0.655614	0.909248	Unknown
ENSOCUT00000000550	-0.029	-0.025	-0.104	-0.083	-0.026	-0.082	0.603982	0.765698	0.005216	0.01275	0.94806	0.029622	Unknown
ENSOCUT00000005461	0.01	-0.011	0.046	-0.081	0.004	0.069	0.974473	0.994908	0.866135	0.37208	0.999938	0.632262	WD repeat domain 48 [Source:HGNC Symbol;Acc:30914]
ENSOCUT00000006160	0.029	-0.009	0	0.024	0.004	0.016	0.497803	0.958515	0.999833	0.441944	0.999938	0.802634	WD repeat containing planar cell polarity effector [Source:HGNC Symbol;Acc:28027]
ENSOCUT00000011309	0.01	-0.001	0.016	0.019	-0.018	0.006	0.868803	0.997743	0.818482	0.501262	0.971076	0.948047	UDP-N-acetyl-alpha-D-galactosamine:polypeptide N-acetylgalactosaminyltransferase-like 5 [Source:HGNC Symbol;Acc:21725]
PCALG	0.24	-0.131	0.113	0.864	0.1	0.133	0.487573	0.851658	0.89104	0.000219	0.999938	0.788497	ref|Oryctolagus cuniculus calgizzarin (PCALG), mRNA [NM_001082187]
ENSOCUT00000001778	0.317	0.088	-0.184	0.378	0.101	-0.133	0.309316	0.935503	0.716752	0.100213	0.999938	0.787919	golgi SNAP receptor complex member 1 [Source:HGNC Symbol;Acc:4430]
ENSOCUT00000011193	0.324	-0.087	0.37	0.779	0.048	0.162	0.413297	0.961545	0.354631	0.004362	0.999938	0.7841	NEDD4 binding protein 3 [Source:HGNC Symbol;Acc:29852]
ENSOCUT00000011362	0.614	0.083	0.336	1.295	-0.249	-0.202	0.042439	0.960762	0.387361	4e-06	0.887206	0.658911	zinc finger protein 217 [Source:HGNC Symbol;Acc:13009]
AY175572	0.021	-0.003	0.017	-0.014	0.01	0.001	0.564393	0.994908	0.73077	0.570813	0.999938	0.995236	gb|Oryctolagus cuniculus clone mp202VL antibody variable domain mRNA, partial cds [AY175572]
DN886452	0.024	-0.002	0.053	0.037	0.033	0.054	0.766501	0.997743	0.376203	0.402137	0.936819	0.310264	gb|naf36h06.x1 Rabbit eye cornea. Unnormalized (naf) Oryctolagus cuniculus cDNA clone naf36h06 3', mRNA sequence [DN886452]
ENSOCUT00000003617	-0.081	0.031	0.079	-0.321	-0.062	0.044	0.601281	0.956618	0.689442	0.000688	0.97837	0.849016	mitochondrial translational initiation factor 2 [Source:HGNC Symbol;Acc:7441]
ENSOCUT00000001270	0.111	0.024	-0.457	-0.373	0.179	-0.195	0.877925	0.997743	0.257238	0.222349	0.987585	0.739401	nicotinamide nucleotide transhydrogenase [Source:HGNC Symbol;Acc:7863]
ENSOCUT00000014846	0.133	0.259	0.235	0.636	0.366	-0.108	0.671881	0.362525	0.372374	0.000434	0.333651	0.775084	Unknown
ENSOCUT00000016068	0.244	0.189	0.376	0.045	0.072	0.526	0.53986	0.756389	0.284833	0.896592	0.999938	0.068538	neuronal PAS domain protein 1 [Source:HGNC Symbol;Acc:7894]
ENSOCUT00000015684	0.007	-0.002	-0.01	0.013	0.001	-0.008	0.861514	0.996738	0.843819	0.482846	0.999938	0.84875	Unknown
ENSOCUT00000011141	0.02	0.004	0.001	0.003	-0.014	-0.014	0.84511	0.997743	0.999833	0.968905	0.999938	0.920056	ret proto-oncogene [Source:HGNC Symbol;Acc:9967]
DN887493	0.014	0.029	0.016	0.006	-0.02	0.029	0.771938	0.505691	0.802613	0.842865	0.937195	0.395768	gb|nag05e11.x1 Rabbit eye minus lens and cornea. Unnormalized (nag) Oryctolagus cuniculus cDNA clone nag05e11 3', mRNA sequence [DN887493]
ENSOCUT00000002129	0.183	-0.116	-0.085	-0.555	0.01	-0.061	0.47585	0.792573	0.891811	0.001249	0.999938	0.907663	gb|naf18g10.y1 Rabbit eye cornea. Unnormalized (naf) Oryctolagus cuniculus cDNA clone naf18g10 5', mRNA sequence [DN883969]
EB374717	-0.032	-0.002	-0.015	-0.026	-0.008	-0.032	0.521622	0.997743	0.901809	0.463313	0.999938	0.506395	gb|nbc15e12.y1 Rabbit trigeminal nerve. Unnormalized (nbc) Oryctolagus cuniculus cDNA clone nbc15e12 5', mRNA sequence [EB374717]
ENSOCUT00000009227	0.011	-0.022	0.025	0.136	-0.001	-0.015	0.942762	0.898029	0.880152	0.00427	0.999938	0.92528	interferon regulatory factor 2 [Source:HGNC Symbol;Acc:6117]
ENSOCUT00000003791	0.48	0.247	0.137	1.601	0.177	0.027	0.128852	0.628694	0.873383	0	0.972413	0.986935	lipopolysaccharide-induced TNF factor [Source:HGNC Symbol;Acc:16841]
EB373746	0.029	0.023	0.096	0.195	0.011	0.021	0.751296	0.889431	0.08888	6.2e-05	0.999938	0.865718	gb|nbc09a03.x1 Rabbit trigeminal nerve. Unnormalized (nbc) Oryctolagus cuniculus cDNA clone nbc09a03 3', mRNA sequence [EB373746]
EB379163	0.009	-0.016	0.004	0.051	-0.027	-0.006	0.927988	0.89408	0.998205	0.138115	0.942749	0.971037	gb|nbc45e07.x1 Rabbit trigeminal nerve. Unnormalized (nbc) Oryctolagus cuniculus cDNA clone nbc45e07 3', mRNA sequence [EB379163]
ENSOCUT00000005003	0.012	-0.005	0.007	0.019	-0.012	0.024	0.766211	0.97737	0.956314	0.385479	0.993833	0.394161	gb|Oryctolagus cuniculus kininogen mRNA, partial cds [EF472900]
ENSOCUT00000002636	-0.095	-0.158	-0.169	-0.359	-0.184	0	0.809516	0.695495	0.640591	0.051787	0.874416	0.999208	gb|nbc50e11.y1 Rabbit trigeminal nerve. Unnormalized (nbc) Oryctolagus cuniculus cDNA clone nbc50e11 5', mRNA sequence [EB379944]
ENSOCUT00000002314	0.016	0.051	0.012	0	-0.011	0	0.812391	0.307365	0.938854	0.995754	0.999938	0.998582	Unknown
EB376615	-0.014	0.002	-0.005	0	0.01	-0.033	0.819428	0.997743	0.988189	0.998212	0.999938	0.386585	gb|nbc28d03.y1 Rabbit trigeminal nerve. Unnormalized (nbc) Oryctolagus cuniculus cDNA clone nbc28d03 5', mRNA sequence [EB376615]
EB374631	0.018	-0.006	0.007	0.033	-0.078	-0.019	0.901406	0.997523	0.995912	0.606225	0.677707	0.911079	gb|nbc14g10.x1 Rabbit trigeminal nerve. Unnormalized (nbc) Oryctolagus cuniculus cDNA clone nbc14g10 3', mRNA sequence [EB374631]
ENSOCUT00000010682	0.013	0.011	0.032	0.023	-0.007	-0.022	0.889701	0.96828	0.689442	0.603573	0.999938	0.783013	spindlin 1 [Source:HGNC Symbol;Acc:11243]
ENSOCUT00000017957	0.515	-0.197	-0.028	0.71	-0.103	0.018	0.006653	0.502975	0.987933	4.7e-05	0.985472	0.986928	gb|Oryctolagus cuniculus matrix metalloproteinase 10 mRNA, partial cds [EF472901]
ENSOCUT00000001568	-0.044	-0.22	-0.072	-0.385	-0.097	-0.234	0.938121	0.473944	0.928293	0.031077	0.998135	0.320818	kelch domain containing 3 [Source:HGNC Symbol;Acc:20704]
DN886466	0.008	0.001	-0.004	0.001	0.037	0	0.863097	0.997743	0.983744	0.967698	0.486886	0.998582	gb|naf37a05.x1 Rabbit eye cornea. Unnormalized (naf) Oryctolagus cuniculus cDNA clone naf37a05 3', mRNA sequence [DN886466]
ENSOCUT00000009360	0.014	0.037	0.012	0.01	-0.041	-0.012	0.902926	0.705987	0.968928	0.863808	0.897216	0.939415	Unknown
ENSOCUT00000008498	0.017	0.012	0	0.011	-0.013	0.002	0.587443	0.828653	0.999833	0.636081	0.98071	0.98476	uridine phosphorylase 2 [Source:HGNC Symbol;Acc:23061]
ENSOCUT00000002900	0.192	-0.09	-0.018	0.521	-0.038	-0.023	0.002096	0.282188	0.956554	0	0.972413	0.873532	Unknown
DN890370	-0.003	0.029	0.028	-0.001	-0.002	-0.001	0.961313	0.375581	0.329475	0.98154	0.999938	0.997374	gb|nag33f04.x1 Rabbit eye minus lens and cornea. Unnormalized (nag) Oryctolagus cuniculus cDNA clone nag33f04 3', mRNA sequence [DN890370]
ENSOCUT00000010917	-0.08	-0.199	0.05	-0.254	-0.047	0.002	0.732981	0.289422	0.927478	0.038061	0.999938	0.998489	THUMP domain containing 3 [Source:HGNC Symbol;Acc:24493]
EB381642	0.007	-0.069	-0.028	-0.019	0.012	-0.008	0.970687	0.395367	0.860067	0.769559	0.999938	0.976025	gb|nbd09e05.x1 Rabbit lens. Unnormalized (nbd) Oryctolagus cuniculus cDNA clone nbd09e05 3', mRNA sequence [EB381642]
DN889945	0.611	0.714	0.192	0.648	0.018	-0.484	0.160267	0.154254	0.863688	0.062173	0.999938	0.277849	gb|nag29h03.x1 Rabbit eye minus lens and cornea. Unnormalized (nag) Oryctolagus cuniculus cDNA clone nag29h03 3', mRNA sequence [DN889945]
PLA2R1	-0.053	0.066	-0.19	-0.317	-0.067	-0.247	0.886529	0.905942	0.38517	0.0298	0.999938	0.158855	ref|Oryctolagus cuniculus phospholipase A2 receptor 1, 180kDa (PLA2R1), mRNA [NM_001082334]
EB377256	0.013	0.008	-0.004	0.067	0.005	0.002	0.789258	0.954692	0.992435	0.004885	0.999938	0.988667	gb|nbc32h02.y1 Rabbit trigeminal nerve. Unnormalized (nbc) Oryctolagus cuniculus cDNA clone nbc32h02 5', mRNA sequence [EB377256]
PPP3CB	-0.152	-0.007	-0.086	-0.223	0.019	-0.222	0.438011	0.997743	0.815036	0.097346	0.999938	0.167134	ref|Oryctolagus cuniculus protein phosphatase 3 (formerly 2B), catalytic subunit, beta isoform (PPP3CB), mRNA [NM_001082727]
ENSOCUT00000009455	0.375	0.141	-0.167	0.271	-0.024	0.204	0.344792	0.888575	0.844626	0.376113	0.999938	0.702768	secernin 2 [Source:HGNC Symbol;Acc:30381]
ENSOCUT00000009496	0.05	-0.084	0.037	0.243	-0.021	0.053	0.943675	0.933791	0.987933	0.285152	0.999938	0.948367	adaptor-related protein complex 1, beta 1 subunit [Source:HGNC Symbol;Acc:554]
ENSOCUT00000008551	0.269	0.029	-0.699	-0.148	0.196	0.441	0.636342	0.997743	0.077884	0.716675	0.993794	0.312215	Unknown
ENSOCUT00000005332	0.152	0.059	0.019	0.13	-0.029	0.151	0.067918	0.699486	0.96881	0.063349	0.999938	0.055465	CDC14 cell division cycle 14 homolog B (S. cerevisiae) [Source:HGNC Symbol;Acc:1719]
ENSOCUT00000001922	-0.01	0.013	-0.009	-0.001	0.032	-0.017	0.75232	0.744694	0.88411	0.975208	0.426409	0.492197	KIAA0825 [Source:HGNC Symbol;Acc:28532]
ENSOCUT00000006659	0.299	-0.063	0.856	2.085	0.173	0.315	0.522016	0.986965	0.010179	0	0.993833	0.475826	interleukin 36, gamma [Source:HGNC Symbol;Acc:15741]
ENSOCUT00000007217	-0.037	0.079	0.161	-0.138	0.057	-0.078	0.899498	0.773492	0.298302	0.228996	0.999938	0.708929	gb|CU464472 SSH library morulae embryo subtracted from blastocyst embryo (lcao) Oryctolagus cuniculus cDNA clone lcao0044.f.02, mRNA sequence [CU464472]
ENSOCUT00000003169	0.044	0.034	0.01	0.009	-0.01	-0.023	0.317583	0.579069	0.963413	0.838031	0.999938	0.710742	Unknown
ENSOCUT00000008643	0.017	-0.056	0.012	0.019	-0.071	0.007	0.920307	0.665449	0.984841	0.812372	0.810775	0.986928	Unknown
ENSOCUT00000002656	-0.015	0.019	0	-0.036	0.049	-0.023	0.867308	0.875455	0.999833	0.354051	0.717096	0.7534	BET3 like (S. cerevisiae) [Source:HGNC Symbol;Acc:21090]
ENSOCUT00000012329	-0.051	0.194	0.187	0.213	0.023	0.262	0.825326	0.215552	0.164267	0.043877	0.999938	0.026528	tryptophanyl tRNA synthetase 2, mitochondrial [Source:HGNC Symbol;Acc:12730]
CACNA1B	0.349	0.069	-0.084	0.158	-0.022	-0.004	0.025999	0.884104	0.831625	0.267722	0.999938	0.998037	ref|Oryctolagus cuniculus calcium channel, voltage-dependent, N type, alpha 1B subunit (CACNA1B), mRNA [NM_001082191]
ENSOCUT00000008546	-0.043	-0.069	-0.019	-0.121	-0.004	-0.087	0.469285	0.25093	0.897043	0.002417	0.999938	0.054674	solute carrier family 25 (mitochondrial carrier; Graves disease autoantigen), member 16 [Source:HGNC Symbol;Acc:10986]
M77080	0.014	0.01	-0.006	-0.01	0.024	0.013	0.690663	0.889431	0.96092	0.668762	0.766191	0.747411	gb|O.cunniculus rearranged IgH heavy chain mRNA, VDJ region, allotype VHa2 [M77080]
ENSOCUT00000004465	-0.006	0.032	0.01	0.02	-0.032	0.001	0.949954	0.523682	0.948317	0.530801	0.810982	0.998037	potassium voltage-gated channel, Shaw-related subfamily, member 2 [Source:HGNC Symbol;Acc:6234]
ENSOCUT00000008441	0.005	0.01	0.004	0.015	0.018	0.002	0.903886	0.781485	0.974717	0.335808	0.773295	0.98476	Unknown
ENSOCUT00000009219	0.099	-0.07	-0.059	0.117	0.092	-0.09	0.321806	0.630888	0.711008	0.108754	0.754101	0.357532	Unknown
EB374854	0.014	-0.006	-0.013	0.005	0.017	-0.037	0.643845	0.939267	0.755668	0.816467	0.866114	0.058967	gb|nbc16e06.y1 Rabbit trigeminal nerve. Unnormalized (nbc) Oryctolagus cuniculus cDNA clone nbc16e06 5', mRNA sequence [EB374854]
ENSOCUT00000012453	-0.034	-0.094	-0.013	-0.023	0.015	-0.038	0.736797	0.243109	0.972461	0.724336	0.999938	0.712012	eukaryotic translation initiation factor 2-alpha kinase 3 [Source:HGNC Symbol;Acc:3255]
ENSOCUT00000014519	-0.064	0.257	0.341	-0.437	0.163	0.043	0.909373	0.46637	0.209063	0.033526	0.944867	0.956679	RAB38, member RAS oncogene family [Source:HGNC Symbol;Acc:9776]
ENSOCUT00000017310	0.008	0.033	0.009	0.009	0.027	-0.016	0.896261	0.351547	0.922566	0.74173	0.787585	0.70107	Unknown
AF014695	0.04	0.052	0.026	0.03	0.007	-0.008	0.397386	0.307979	0.733991	0.413005	0.999938	0.94877	gb|Oryctolagus cuniculus clone P221 immunoglobulin mu heavy chain VDJ region (IGHM) mRNA, partial cds [AF014695]
EB375112	0.013	0.048	0.031	0.036	0.008	0	0.876457	0.366957	0.639172	0.306346	0.999938	0.998582	gb|nbc18c06.x1 Rabbit trigeminal nerve. Unnormalized (nbc) Oryctolagus cuniculus cDNA clone nbc18c06 3', mRNA sequence [EB375112]
ENSOCUT00000012324	-0.16	-0.276	-0.272	-0.465	-0.149	-0.157	0.61748	0.36508	0.315798	0.01431	0.945831	0.6316	mediator complex subunit 4 [Source:HGNC Symbol;Acc:17903]
EB379510	0.001	0.007	0.007	0.054	-0.013	0.004	0.993124	0.960323	0.961307	0.015359	0.993833	0.973172	gb|nbc47f12.x1 Rabbit trigeminal nerve. Unnormalized (nbc) Oryctolagus cuniculus cDNA clone nbc47f12 3', mRNA sequence [EB379510]
ENSOCUT00000012321	0.003	-0.004	-0.004	0.021	0.003	-0.006	0.964026	0.986965	0.972347	0.234319	0.999938	0.900982	cyclin M1 [Source:HGNC Symbol;Acc:102]
EB378228	-0.049	-0.035	-0.089	-0.223	0.021	-0.236	0.745553	0.905637	0.479062	0.00391	0.999938	0.006339	gb|nbc39c12.x1 Rabbit trigeminal nerve. Unnormalized (nbc) Oryctolagus cuniculus cDNA clone nbc39c12 3', mRNA sequence [EB378228]
L10754	2.743	0.231	-1.794	0.746	0.829	-0.071	0.026194	0.986827	0.204449	0.541409	0.949963	0.993379	gb|Rabbit cholesterol-7-alpha-hydroxylase (CYP7) mRNA, complete cds [L10754]
ENSOCUT00000004764	0.024	0.001	-0.002	0.005	-0.011	0.003	0.24855	0.997743	0.996504	0.810637	0.972413	0.972862	leucine-rich repeat LGI family, member 2 [Source:HGNC Symbol;Acc:18710]
EB379447	-0.184	-0.028	-0.143	-0.381	-0.039	-0.265	0.10462	0.966781	0.263127	8e-05	0.999938	0.010277	gb|nbc47c08.y1 Rabbit trigeminal nerve. Unnormalized (nbc) Oryctolagus cuniculus cDNA clone nbc47c08 5', mRNA sequence [EB379447]
EB379796	0.031	-0.164	-0.366	-0.188	-0.104	-0.426	0.947471	0.533495	0.02766	0.213511	0.970448	0.008694	gb|nbc49e10.y1 Rabbit trigeminal nerve. Unnormalized (nbc) Oryctolagus cuniculus cDNA clone nbc49e10 5', mRNA sequence [EB379796]
EB377515	0.078	0.139	0.068	0.142	-0.08	0.056	0.66829	0.404947	0.800982	0.176842	0.94638	0.805892	gb|nbc34e10.x1 Rabbit trigeminal nerve. Unnormalized (nbc) Oryctolagus cuniculus cDNA clone nbc34e10 3', mRNA sequence [EB377515]
EB374279	0.012	0.006	0.009	0.088	-0.028	-0.007	0.849911	0.986827	0.956348	0.001605	0.871768	0.948047	gb|nbc12d10.x1 Rabbit trigeminal nerve. Unnormalized (nbc) Oryctolagus cuniculus cDNA clone nbc12d10 3', mRNA sequence [EB374279]
ENSOCUT00000004899	1.109	-0.844	0.427	0.046	-0.003	-0.072	0.622455	0.822206	0.957486	0.98153	0.999938	0.995152	gb|nbc34d09.y1 Rabbit trigeminal nerve. Unnormalized (nbc) Oryctolagus cuniculus cDNA clone nbc34d09 5', mRNA sequence [EB377494]
DN884366	-0.003	-0.061	0.182	0.073	-0.084	-0.031	0.995355	0.891423	0.297649	0.617275	0.976993	0.946955	gb|naf21g10.y1 Rabbit eye cornea. Unnormalized (naf) Oryctolagus cuniculus cDNA clone naf21g10 5', mRNA sequence [DN884366]
ENSOCUT00000009940	0.017	0.005	0.018	0.016	-0.028	0.018	0.75685	0.991947	0.811284	0.640721	0.876668	0.758266	myopalladin [Source:HGNC Symbol;Acc:23246]
AY175473	0.003	0.012	0.002	0.014	0.015	-0.014	0.958334	0.748787	0.999177	0.422381	0.890057	0.564333	gb|Oryctolagus cuniculus clone mp153VH antibody variable domain mRNA, partial cds [AY175473]
ENSOCUT00000003126	-0.006	0.001	0.005	0.026	-0.02	0.014	0.921617	0.997743	0.975764	0.22584	0.883853	0.722458	Unknown
ENSOCUT00000000022	-0.52	-0.293	0.189	-0.736	-0.033	-0.073	0.002956	0.197398	0.418116	7e-06	0.999938	0.845989	tyrosyl-tRNA synthetase 2, mitochondrial [Source:HGNC Symbol;Acc:24249]
ENSOCUT00000017891	-0.032	-0.017	-0.052	-0.059	0.036	-0.064	0.567526	0.887369	0.275339	0.090882	0.861151	0.110526	gb|nag34f05.y1 Rabbit eye minus lens and cornea. Unnormalized (nag) Oryctolagus cuniculus cDNA clone nag34f05 5', mRNA sequence [DN890491]
ENSOCUT00000002962	0.023	-0.261	-0.134	-0.577	-0.245	-0.109	0.975291	0.403077	0.780869	0.002579	0.744366	0.795018	WD repeat domain 12 [Source:HGNC Symbol;Acc:14098]
DN886558	0.947	0.082	0.252	1.812	0.093	0.396	0.003334	0.971411	0.661397	0	0.999938	0.277847	gb|naf37f06.y1 Rabbit eye cornea. Unnormalized (naf) Oryctolagus cuniculus cDNA clone naf37f06 5', mRNA sequence [DN886558]
ENSOCUT00000013844	0.045	-0.07	-0.156	0.059	-0.028	-0.175	0.683267	0.520759	0.023854	0.374561	0.999938	0.009833	staufen, RNA binding protein, homolog 2 (Drosophila) [Source:HGNC Symbol;Acc:11371]
AY171908	0.009	-0.02	0.57	0.055	0.009	0.347	0.980514	0.987652	1e-06	0.629072	0.999938	0.001315	gb|Oryctolagus cuniculus clone mp146VL antibody variable domain mRNA, partial cds [AY171908]
EB379722	0.007	-0.013	-0.056	0.022	0.003	-0.086	0.972977	0.985011	0.58741	0.747231	0.999938	0.211464	gb|nbc49b03.x1 Rabbit trigeminal nerve. Unnormalized (nbc) Oryctolagus cuniculus cDNA clone nbc49b03 3', mRNA sequence [EB379722]
ENSOCUT00000006060	-0.021	0.026	0.013	0.038	-0.009	0.008	0.698213	0.670863	0.911305	0.208004	0.999938	0.932963	thymocyte selection associated [Source:HGNC Symbol;Acc:21569]
EB375955	0.024	0.003	-0.002	-0.001	0.002	-0.017	0.565697	0.997523	0.999276	0.975845	0.999938	0.751496	gb|nbc23h11.y1 Rabbit trigeminal nerve. Unnormalized (nbc) Oryctolagus cuniculus cDNA clone nbc23h11 5', mRNA sequence [EB375955]
ENSOCUT00000003605	-0.062	0.013	-0.087	-0.185	-0.005	-0.084	0.511123	0.986965	0.323027	0.002635	0.999938	0.291392	androgen-induced 1 [Source:HGNC Symbol;Acc:21607]
ENSOCUT00000004142	0.193	-0.004	-0.198	0.133	-0.269	-0.303	0.640721	0.997909	0.711008	0.642533	0.822775	0.349089	splicing factor 3b, subunit 3, 130kDa [Source:HGNC Symbol;Acc:10770]
CUL5	-0.001	0.185	0.078	-0.181	0.062	-0.149	0.998225	0.521518	0.898503	0.287096	0.999938	0.56485	ref|Oryctolagus cuniculus cullin 5 (CUL5), mRNA [NM_001082355]
ENSOCUT00000008517	0.01	0	0.011	0.053	0.007	-0.039	0.954898	0.998739	0.980875	0.360071	0.999938	0.708545	myosin ID [Source:HGNC Symbol;Acc:7598]
EB373088	-0.068	-0.055	0.023	-0.026	-0.027	-0.059	0.080684	0.269461	0.772158	0.472843	0.922993	0.120435	gb|nbc04g03.x1 Rabbit trigeminal nerve. Unnormalized (nbc) Oryctolagus cuniculus cDNA clone nbc04g03 3', mRNA sequence [EB373088]
ENSOCUT00000008946	0.415	0.179	-0.256	-0.495	-0.001	-0.373	0.631522	0.951221	0.888884	0.36376	0.999938	0.691459	gb|nbc14b09.y1 Rabbit trigeminal nerve. Unnormalized (nbc) Oryctolagus cuniculus cDNA clone nbc14b09 5', mRNA sequence [EB374541]
ENSOCUT00000008370	0.011	-0.002	-0.013	0.007	-0.018	-0.012	0.814833	0.997523	0.83312	0.781876	0.923315	0.800355	myotubularin related protein 7 [Source:HGNC Symbol;Acc:7454]
ENSOCUT00000002512	-0.179	0.051	-0.121	-0.657	0.09	-0.132	0.590947	0.979651	0.839954	0.001251	0.999938	0.744682	required for meiotic nuclear division 1 homolog (S. cerevisiae) [Source:HGNC Symbol;Acc:21176]
ENSOCUT00000010256	-0.077	-0.053	-0.027	-0.049	-0.009	-0.041	0.564817	0.822592	0.957486	0.617264	0.999938	0.841548	spastin [Source:HGNC Symbol;Acc:11233]
EB380453	0.044	0.013	0.005	0.078	-0.03	0	0.699321	0.987652	0.999755	0.222341	0.999938	0.998582	gb|nbd01g07.x1 Rabbit lens. Unnormalized (nbd) Oryctolagus cuniculus cDNA clone nbd01g07 3', mRNA sequence [EB380453]
ENSOCUT00000012265	0.042	0.007	0.015	-0.009	-0.008	0.005	0.439847	0.990461	0.926823	0.859397	0.999938	0.978812	GRB2-related adaptor protein 2 [Source:HGNC Symbol;Acc:4563]
ENSOCUT00000017463	0.634	0.132	-0.006	0.322	0.084	0.042	0.20419	0.953878	0.999833	0.450763	0.999938	0.986928	Unknown
ENSOCUT00000002963	0.433	0.355	0.078	0.506	0.128	-0.072	0.225929	0.436018	0.966962	0.065636	0.999938	0.941118	adenylate cyclase 4 [Source:HGNC Symbol;Acc:235]
DN889955	-0.024	0	-0.02	-0.066	-0.004	-0.061	0.518819	0.998096	0.696932	0.005596	0.999938	0.019651	gb|nag29h10.x1 Rabbit eye minus lens and cornea. Unnormalized (nag) Oryctolagus cuniculus cDNA clone nag29h10 3', mRNA sequence [DN889955]
DN881523	0.014	-0.015	-0.003	-0.033	0.024	-0.031	0.788714	0.843083	0.997717	0.209086	0.888886	0.374186	gb|naf01b07.x1 Rabbit eye cornea. Unnormalized (naf) Oryctolagus cuniculus cDNA clone naf01b07 3', mRNA sequence [DN881523]
LOC100008814	0.737	0.005	-0.152	1.91	0.221	0.42	0.031494	0.997909	0.883971	0	0.956376	0.268577	ref|Oryctolagus cuniculus arginase 1 (LOC100008814), mRNA [NM_001082108]
ENSOCUT00000004405	0.011	0.013	0.007	0.008	-0.005	0.011	0.722132	0.74299	0.926543	0.695942	0.999938	0.711225	membrane-associated ring finger (C3HC4) 11 [Source:HGNC Symbol;Acc:33609]
ENSOCUT00000003038	-0.005	0.006	-0.003	0.038	0.006	0	0.965967	0.990149	0.999276	0.234126	0.999938	0.999841	integrin, alpha 10 [Source:HGNC Symbol;Acc:6135]
ENSOCUT00000010687	-0.061	0.02	-0.061	-0.076	0.033	-0.018	0.513981	0.958515	0.579247	0.226314	0.996635	0.927463	nephroblastoma overexpressed [Source:HGNC Symbol;Acc:7885]
ENSOCUT00000013816	0.016	0.123	-0.269	-0.861	0.028	-0.388	0.978235	0.725715	0.175162	1e-06	0.999938	0.024002	sperm associated antigen 5 [Source:HGNC Symbol;Acc:13452]
ENSOCUT00000006587	0.019	0.007	-0.037	-0.017	0.04	0.009	0.814215	0.990461	0.576165	0.707396	0.823997	0.948367	Unknown
DN890446	0.017	0.024	0.005	-0.003	0.036	-0.018	0.548621	0.420794	0.96289	0.884515	0.363087	0.506775	gb|nag34c07.x1 Rabbit eye minus lens and cornea. Unnormalized (nag) Oryctolagus cuniculus cDNA clone nag34c07 3', mRNA sequence [DN890446]
ENSOCUT00000009785	-0.271	-0.174	0.059	-0.631	-0.083	0.256	0.32155	0.682832	0.964379	0.001618	0.999938	0.331748	gb|Oryctolagus cuniculus splicing factor SRp55 homolog mRNA, partial cds [AF011564]
ENSOCUT00000011940	-0.02	-0.002	-0.051	-0.054	-0.002	-0.09	0.743661	0.997743	0.238438	0.096004	0.999938	0.011971	hydrogen voltage-gated channel 1 [Source:HGNC Symbol;Acc:28240]
ENSOCUT00000000244	-0.099	-0.147	0.271	-0.414	-0.118	0.076	0.94578	0.957864	0.834799	0.389178	0.999938	0.969525	ATP-binding cassette, sub-family F (GCN20), member 2 [Source:HGNC Symbol;Acc:71]
Z70301	0.04	0.007	-0.013	0.004	0.056	-0.033	0.219601	0.971758	0.880152	0.904805	0.240061	0.316985	gb|O.cuniculus mRNA for cytochrome P-450 aromatase (2880 bp) [Z70301]
ENSOCUT00000006738	0.006	0.034	-0.009	-0.008	0.126	-0.018	0.969372	0.699998	0.975906	0.879466	0.029664	0.863556	Liver carboxylesterase 1 [Source:UniProtKB/Swiss-Prot;Acc:P12337]
ENSOCUT00000010041	0.193	0.102	-0.184	-0.226	-0.094	-0.261	0.443502	0.841999	0.529403	0.199481	0.996635	0.218074	dihydrouridine synthase 2-like, SMM1 homolog (S. cerevisiae) [Source:HGNC Symbol;Acc:26014]
ENSOCUT00000015875	-0.02	0.478	0.612	-0.221	0.123	0.008	0.985933	0.271856	0.069163	0.486714	0.999938	0.998037	actin binding LIM protein 1 [Source:HGNC Symbol;Acc:78]
ENSOCUT00000013003	-0.039	0.046	-0.032	-0.154	0.094	-0.096	0.529374	0.508771	0.715118	0.000169	0.185146	0.031417	methyl-CpG binding domain protein 4 [Source:HGNC Symbol;Acc:6919]
ENSOCUT00000008807	0.461	0.268	-0.027	1.167	0.324	-0.073	0.132989	0.557654	0.998205	1e-05	0.731412	0.929056	ring finger and CCCH-type domains 2 [Source:HGNC Symbol;Acc:21461]
ENSOCUT00000007103	0.05	-0.005	0.015	-0.002	0.011	0.086	0.363588	0.994908	0.936936	0.974206	0.999938	0.048629	ribonuclease, RNase A family, 13 (non-active) [Source:HGNC Symbol;Acc:25285]
DN887353	1.532	0.129	-1.488	-1.563	0.318	0.701	0.132559	0.994019	0.152413	0.058402	0.999938	0.610622	gb|nag04c11.y1 Rabbit eye minus lens and cornea. Unnormalized (nag) Oryctolagus cuniculus cDNA clone nag04c11 5', mRNA sequence [DN887353]
EB373350	0.314	0.548	0.145	0.662	0.091	0.335	0.673191	0.431852	0.949049	0.119244	0.999938	0.645259	gb|nbc06e01.y1 Rabbit trigeminal nerve. Unnormalized (nbc) Oryctolagus cuniculus cDNA clone nbc06e01 5', mRNA sequence [EB373350]
ENSOCUT00000006114	0.031	0.058	-0.026	0.002	-0.041	0.01	0.734698	0.483116	0.868825	0.980979	0.914697	0.959206	leucine-rich repeat, immunoglobulin-like and transmembrane domains 1 [Source:HGNC Symbol;Acc:23404]
EB378218	0.01	0.003	0.005	0.008	-0.002	0.003	0.739006	0.990262	0.950933	0.669086	0.999938	0.968689	gb|nbc39c07.x1 Rabbit trigeminal nerve. Unnormalized (nbc) Oryctolagus cuniculus cDNA clone nbc39c07 3', mRNA sequence [EB378218]
ENSOCUT00000010079	1.335	0.013	-0.156	3.085	0.26	-0.093	0.003334	0.997743	0.932625	0	0.983108	0.950993	membrane-spanning 4-domains, subfamily A, member 4A [Source:HGNC Symbol;Acc:13371]
DN890556	0.081	0.31	-0.468	-0.316	-0.016	0.038	0.914577	0.521115	0.180827	0.264395	0.999938	0.97925	gb|nag35c07.y1 Rabbit eye minus lens and cornea. Unnormalized (nag) Oryctolagus cuniculus cDNA clone nag35c07 5', mRNA sequence [DN890556]
ENSOCUT00000017189	-0.005	-0.009	-0.013	0.071	0.017	-0.01	0.971245	0.980256	0.948564	0.051219	0.999938	0.939393	fibroblast growth factor receptor substrate 2 [Source:HGNC Symbol;Acc:16971]
ENSOCUT00000007510	0.017	0.01	0.029	0.035	0.041	0.018	0.61418	0.894372	0.310675	0.080347	0.348829	0.590247	S100 calcium binding protein A7-like 2 [Source:HGNC Symbol;Acc:21655]
DN887020	0.047	-0.01	-0.002	0.118	0.041	0.039	0.186902	0.940998	0.999276	4.5e-05	0.640437	0.278006	gb|naf40h12.y1 Rabbit eye cornea. Unnormalized (naf) Oryctolagus cuniculus cDNA clone naf40h12 5', mRNA sequence [DN887020]
ENSOCUT00000007182	0.015	0.001	0.01	0.012	0.013	-0.049	0.783515	0.997743	0.948564	0.717045	0.999938	0.12796	Unknown
DN890709	0.104	-0.294	-0.33	-0.289	-0.148	-0.646	0.846425	0.46218	0.326513	0.236069	0.983365	0.012772	gb|nag36g01.y1 Rabbit eye minus lens and cornea. Unnormalized (nag) Oryctolagus cuniculus cDNA clone nag36g01 5', mRNA sequence [DN890709]
EB373744	0.007	-0.027	0.013	-0.062	0.024	0.004	0.944618	0.703555	0.921919	0.047625	0.953193	0.984415	gb|nbc09a02.x1 Rabbit trigeminal nerve. Unnormalized (nbc) Oryctolagus cuniculus cDNA clone nbc09a02 3', mRNA sequence [EB373744]
DN885665	-0.02	-0.091	-0.194	-0.075	-0.026	-0.189	0.877556	0.263052	0.001013	0.174387	0.999938	0.001691	gb|naf31c09.x1 Rabbit eye cornea. Unnormalized (naf) Oryctolagus cuniculus cDNA clone naf31c09 3', mRNA sequence [DN885665]
ENSOCUT00000014718	-0.166	0.106	-0.019	-0.096	0.021	-0.014	0.388203	0.7343	0.993518	0.531203	0.999938	0.986935	CKLF-like MARVEL transmembrane domain containing 8 [Source:HGNC Symbol;Acc:19179]
ENSOCUT00000004631	0.017	0.014	-0.004	0.012	-0.003	-0.022	0.499325	0.718311	0.974835	0.525751	0.999938	0.320311	Prostaglandin E2 receptor EP3 subtype [Source:UniProtKB/Swiss-Prot;Acc:P46069]
ENSOCUT00000010492	-0.02	0.045	0.02	0.019	0.021	-0.028	0.737523	0.378134	0.821764	0.604732	0.979396	0.586354	gb|Oryctolagus cuniculus putative epidermal growth factor receptor mRNA, partial cds [AF243516]
DN890288	-0.2	0.03	0.096	-0.325	-0.007	0.094	0.273671	0.986827	0.780137	0.016597	0.999938	0.722083	gb|nag32h06.y1 Rabbit eye minus lens and cornea. Unnormalized (nag) Oryctolagus cuniculus cDNA clone nag32h06 5', mRNA sequence [DN890288]
PFKM	0.156	0.05	0.209	0.718	0.032	0.013	0.708927	0.986372	0.634322	0.001569	0.999938	0.995152	ref|Oryctolagus cuniculus phosphofructokinase, muscle (PFKM), mRNA [NM_001082748]
ENSOCUT00000006731	0.023	0.009	0.022	0.032	0.016	0.017	0.607605	0.958515	0.702148	0.237847	0.98779	0.74931	Unknown
SLC4A2	0.02	-0.052	-0.052	-0.032	0.025	-0.045	0.876003	0.621013	0.588628	0.596433	0.999938	0.601085	ref|Oryctolagus cuniculus solute carrier family 4, anion exchanger, member 2 (erythrocyte membrane protein band 3-like 1) (SLC4A2), mRNA [NM_001082319]
ENSOCUT00000016480	0.065	-0.284	-0.069	-0.292	-0.013	-0.142	0.660031	0.008122	0.713227	0.000615	0.999938	0.160977	RAD54 homolog B (S. cerevisiae) [Source:HGNC Symbol;Acc:17228]
ENSOCUT00000005737	-0.176	-0.406	-0.138	-0.835	-0.047	0.071	0.892013	0.724083	0.968928	0.102524	0.999938	0.97925	GCN1 general control of amino-acid synthesis 1-like 1 (yeast) [Source:HGNC Symbol;Acc:4199]
DN888369	0.005	0.005	-0.004	-0.006	-0.082	-0.037	0.978744	0.997743	0.999276	0.931753	0.606162	0.718937	gb|nag14a11.x1 Rabbit eye minus lens and cornea. Unnormalized (nag) Oryctolagus cuniculus cDNA clone nag14a11 3', mRNA sequence [DN888369]
BTEB2	0.045	-0.025	0.039	0.177	0.042	-0.074	0.75972	0.957099	0.878053	0.017098	0.993833	0.513579	ref|Oryctolagus cuniculus basic-transcription-element-binding-protein 2 (BTEB2), mRNA [NM_001082053]
ENSOCUT00000015763	0.015	0.043	-0.004	0.044	-0.05	-0.008	0.861818	0.501409	0.999177	0.246771	0.679198	0.953031	cyclin-dependent kinase-like 3 [Source:HGNC Symbol;Acc:15483]
ENSOCUT00000011158	0.032	0.142	0.037	0.014	-0.088	0.042	0.884017	0.288762	0.920553	0.907933	0.866311	0.842309	family with sequence similarity 131, member B [Source:HGNC Symbol;Acc:22202]
ENSOCUT00000003880	0.117	-0.063	0.309	-0.024	-0.086	0.131	0.382706	0.802608	0.002898	0.850207	0.902362	0.281615	solute carrier family 52, riboflavin transporter, member 3 [Source:HGNC Symbol;Acc:16187]
ENSOCUT00000011278	0.01	0.008	0.002	0.052	0.008	0.01	0.869831	0.96629	0.999276	0.039647	0.999938	0.894303	kinesin family member 5A [Source:HGNC Symbol;Acc:6323]
DN881685	-0.011	-0.008	0.16	-0.264	0.317	-0.039	0.994061	0.997902	0.901581	0.485599	0.895813	0.986142	gb|naf02d01.y1 Rabbit eye cornea. Unnormalized (naf) Oryctolagus cuniculus cDNA clone naf02d01 5', mRNA sequence [DN881685]
ENSOCUT00000000339	0.017	0.055	0.006	-0.003	0.007	0.168	0.955594	0.838837	0.999762	0.98213	0.999938	0.120493	Heterogeneous nuclear ribonucleoprotein C [Source:UniProtKB/Swiss-Prot;Acc:O77768]
LOC100009136	0.252	0.149	0.158	0.62	0.112	0.208	0.471477	0.817471	0.792759	0.007429	0.999938	0.580129	ref|Oryctolagus cuniculus corticostatin-6 (LOC100009136), mRNA [NM_001082300]
EB381428	0.033	-0.025	0.035	0.007	0.039	-0.016	0.190233	0.438945	0.152276	0.785576	0.362106	0.641582	gb|nbd08c03.x1 Rabbit lens. Unnormalized (nbd) Oryctolagus cuniculus cDNA clone nbd08c03 3', mRNA sequence [EB381428]
ENSOCUT00000013292	0.35	0.34	-0.33	-0.782	0.124	0.044	0.27701	0.381703	0.341622	0.001223	0.999938	0.965344	glyoxalase I [Source:HGNC Symbol;Acc:4323]
ENSOCUT00000007437	-0.274	0.127	0.233	0.068	-0.043	-0.061	0.284091	0.801353	0.425785	0.777159	0.999938	0.920404	ZW10, kinetochore associated, homolog (Drosophila) [Source:HGNC Symbol;Acc:13194]
ENSOCUT00000008599	0.233	0.4	-0.044	0.512	0.483	0.236	0.600725	0.348891	0.988574	0.057091	0.472573	0.590937	Unknown
ENSOCUT00000017241	0.011	-0.03	0.034	0.015	-0.009	0.02	0.937758	0.814437	0.762412	0.799793	0.999938	0.876119	fatty acyl CoA reductase 2 [Source:HGNC Symbol;Acc:25531]
ENSOCUT00000011414	0.014	0.017	-0.098	0.017	-0.111	-0.083	0.948419	0.980325	0.289903	0.846957	0.533975	0.352543	transforming growth factor, beta 3 [Source:HGNC Symbol;Acc:11769]
RAB2	0.04	-0.31	-0.08	-0.084	-0.243	-0.259	0.944898	0.253092	0.913106	0.704131	0.703025	0.257136	gb|nbc49f12.y1 Rabbit trigeminal nerve. Unnormalized (nbc) Oryctolagus cuniculus cDNA clone nbc49f12 5', mRNA sequence [EB379820]
ENSOCUT00000006814	-0.003	0.02	0.01	0.017	-0.025	0.011	0.991295	0.960323	0.989255	0.826744	0.999938	0.968725	BPI fold containing family B, member 6 [Source:HGNC Symbol;Acc:16504]
ENSOCUT00000008217	0.024	0.06	0.062	0.039	0.074	-0.112	0.943033	0.844178	0.837102	0.761258	0.966759	0.45058	POC1 centriolar protein homolog B (Chlamydomonas) [Source:HGNC Symbol;Acc:30836]
ENSOCUT00000015877	-0.019	-0.024	0.005	-0.01	-0.074	-0.008	0.891988	0.909454	0.999177	0.88699	0.694494	0.977969	minichromosome maintenance complex component 9 [Source:HGNC Symbol;Acc:21484]
ENSOCUT00000015708	-0.235	-0.132	0.078	-0.475	-0.177	-0.234	0.233972	0.681374	0.88121	0.001678	0.800962	0.206729	leucyl-tRNA synthetase [Source:HGNC Symbol;Acc:6512]
ENSOCUT00000004080	0.043	0.013	0.153	0.216	-0.039	0.363	0.930032	0.997743	0.630015	0.199399	0.999938	0.050012	growth arrest-specific 2 like 2 [Source:HGNC Symbol;Acc:24846]
ENSOCUT00000004637	-0.014	0.076	0.218	-0.054	-0.062	0.212	0.985114	0.930452	0.484132	0.825864	0.999938	0.437345	aquaporin 6, kidney specific [Source:HGNC Symbol;Acc:639]
ENSOCUT00000001812	-0.043	-0.026	-0.004	0.215	0.013	-0.043	0.580343	0.873017	0.999177	2e-05	0.999938	0.569567	gb|Oryctolagus cuniculus Na-K-2Cl- cotransporter mRNA, partial cds [AF170447]
DN881980	0.03	0.003	0.018	0.03	-0.075	0.031	0.807033	0.997743	0.95773	0.661522	0.732179	0.808379	gb|naf04e01.x1 Rabbit eye cornea. Unnormalized (naf) Oryctolagus cuniculus cDNA clone naf04e01 3', mRNA sequence [DN881980]
ENSOCUT00000007703	0.018	0.009	-0.086	1.463	0.091	-0.113	0.984866	0.997743	0.937531	0	0.999938	0.838015	kynurenine 3-monooxygenase (kynurenine 3-hydroxylase) [Source:HGNC Symbol;Acc:6381]
ENSOCUT00000017909	0.143	0.595	0.087	0.127	0.307	-0.114	0.85668	0.243109	0.971617	0.766595	0.902362	0.913304	pumilio homolog 2 (Drosophila) [Source:HGNC Symbol;Acc:14958]
PRKCB1	0.268	0.07	-0.098	0.346	0.105	-0.012	0.011761	0.756742	0.549958	0.000291	0.816461	0.980972	ref|Oryctolagus cuniculus protein kinase C, beta 1 (PRKCB1), transcript variant I, mRNA [NM_001101725]
DN891052	-0.027	-0.051	-0.039	0.042	0.001	-0.091	0.686738	0.408813	0.559276	0.292645	0.999938	0.031145	gb|nag39h10.y1 Rabbit eye minus lens and cornea. Unnormalized (nag) Oryctolagus cuniculus cDNA clone nag39h10 5', mRNA sequence [DN891052]
ENSOCUT00000004261	-0.061	-0.025	-0.013	0.11	0.009	-0.004	0.376085	0.882623	0.971617	0.023842	0.999938	0.990144	solute carrier family 35, member G1 [Source:HGNC Symbol;Acc:26607]
ENSOCUT00000007247	0.029	0.006	-0.024	-0.063	-0.061	0.626	0.984431	0.997909	0.999762	0.899302	0.999938	0.154572	zinc finger, RAN-binding domain containing 3 [Source:HGNC Symbol;Acc:25249]
ENSOCUT00000005564	0.029	0.015	0.006	0.021	0.017	-0.005	0.466684	0.855615	0.980439	0.478054	0.983364	0.959113	G protein-coupled receptor 50 [Source:HGNC Symbol;Acc:4506]
ENSOCUT00000006044	0.006	0.009	0.005	0.021	-0.01	0	0.88225	0.881213	0.967396	0.219885	0.992614	0.998037	MARVEL domain containing 2 [Source:HGNC Symbol;Acc:26401]
ENSOCUT00000007845	0.185	0.103	0.152	0.101	-0.031	0.395	0.768301	0.958515	0.895005	0.80213	0.999938	0.34805	Unknown
EB378098	0.035	0.012	-0.002	0.024	-0.04	0.008	0.354324	0.901513	0.999177	0.415963	0.638331	0.933743	gb|nbc38e01.y1 Rabbit trigeminal nerve. Unnormalized (nbc) Oryctolagus cuniculus cDNA clone nbc38e01 5', mRNA sequence [EB378098]
ENSOCUT00000014763	-0.007	-0.011	-0.005	0.005	0.029	-0.004	0.926924	0.919527	0.986365	0.882699	0.823997	0.975021	chromosome X open reading frame 36 [Source:HGNC Symbol;Acc:25866]
ENSOCUT00000017798	-0.045	-0.006	-0.048	-0.071	0.028	-0.011	0.353352	0.991947	0.332864	0.039928	0.941396	0.920056	Unknown
ENSOCUT00000016132	0.085	-0.181	0.054	0.502	-0.088	-0.013	0.792026	0.507055	0.948979	0.001321	0.993833	0.990415	Unknown
EL341986	-0.214	0.836	0.154	-0.5	0.947	-0.12	0.913445	0.502136	0.978067	0.53397	0.710596	0.970452	gb|R-OVA-9 Rabbit ovarian cDNA library Oryctolagus cuniculus cDNA, mRNA sequence [EL341986]
ENSOCUT00000012200	0.068	-0.152	0.018	0.071	-0.035	-0.04	0.711436	0.325512	0.986251	0.52467	0.999938	0.886788	Unknown
DN889179	-0.065	0.252	0.495	-0.27	0.248	0.009	0.806092	0.160306	0.000306	0.028608	0.365469	0.991467	gb|nag22b12.y1 Rabbit eye minus lens and cornea. Unnormalized (nag) Oryctolagus cuniculus cDNA clone nag22b12 5', mRNA sequence [DN889179]
DN888748	0.143	-0.138	-0.312	0.211	0.176	-0.382	0.838668	0.910575	0.584112	0.553519	0.993833	0.365611	gb|nag17g11.x1 Rabbit eye minus lens and cornea. Unnormalized (nag) Oryctolagus cuniculus cDNA clone nag17g11 3', mRNA sequence [DN888748]
ENSOCUT00000007002	0.553	-0.071	0.144	1.879	0.215	0.285	0.016701	0.952085	0.774465	0	0.849612	0.272652	claudin 7 [Source:HGNC Symbol;Acc:2049]
ENSOCUT00000016255	0.027	-0.012	-0.029	-0.036	0.011	-0.035	0.673191	0.953857	0.723227	0.341141	0.999938	0.526701	Unknown
ENSOCUT00000002870	0.034	-0.017	-0.019	-0.006	0.004	-0.023	0.304452	0.782639	0.724467	0.838925	0.999938	0.535689	storkhead box 1 [Source:HGNC Symbol;Acc:23508]
ENSOCUT00000013050	-0.005	0.002	-0.036	-0.066	0.014	-0.066	0.963247	0.997743	0.417793	0.022422	0.999938	0.045378	myelin expression factor 2 [Source:HGNC Symbol;Acc:17940]
ENSOCUT00000009075	0.048	-0.082	0.029	0.224	-0.021	-0.027	0.71382	0.51176	0.92776	0.001539	0.999938	0.895562	sterile alpha motif domain containing 8 [Source:HGNC Symbol;Acc:26320]
EB378585	0.012	0.005	0.003	0.035	0.017	0	0.665594	0.971923	0.987933	0.032287	0.849172	0.998582	gb|nbc41h01.x1 Rabbit trigeminal nerve. Unnormalized (nbc) Oryctolagus cuniculus cDNA clone nbc41h01 3', mRNA sequence [EB378585]
EB373894	-0.047	-0.031	-0.059	-0.2	0.066	-0.174	0.574606	0.843504	0.492745	0.000194	0.758326	0.002817	gb|nbc09h10.y1 Rabbit trigeminal nerve. Unnormalized (nbc) Oryctolagus cuniculus cDNA clone nbc09h10 5', mRNA sequence [EB373894]
ENSOCUT00000016250	0.01	0.005	-0.001	0.15	-0.034	-0.004	0.973116	0.997743	0.999833	0.054025	0.999938	0.995236	gb|Oryctolagus cuniculus partial mRNA for dHAND basic helix-loop-helix transcription factor (dHAND gene) [AJ291308]
ENSOCUT00000004989	0.077	-0.355	0.411	-0.071	0.138	0.122	0.75534	0.034542	0.002957	0.632521	0.825949	0.526802	exportin 1 (CRM1 homolog, yeast) [Source:HGNC Symbol;Acc:12825]
ENSOCUT00000002247	0.004	-0.034	-0.009	-0.084	-0.002	-0.062	0.980029	0.673093	0.97706	0.026826	0.999938	0.17855	low density lipoprotein receptor-related protein 12 [Source:HGNC Symbol;Acc:31708]
ENSOCUT00000015311	-0.039	-0.012	-0.085	-0.076	-0.01	-0.088	0.216143	0.884324	0.0016	0.001924	0.999938	0.001365	gb|Oryctolagus cuniculus iris-expressed growth factor (PDGFD) mRNA, partial cds [AY347260]
CU465369	0.053	0.011	-0.021	0.015	0.009	-0.024	0.053067	0.897629	0.648141	0.586061	0.999938	0.493831	gb|CU465369 SSH library morulae embryo subtracted from blastocyst embryo (lcao) Oryctolagus cuniculus cDNA clone lcao0028.e.10, mRNA sequence [CU465369]
ENSOCUT00000004762	0.163	0.084	-0.009	0.047	-0.021	0.168	0.07417	0.543726	0.997717	0.600081	0.999938	0.051036	KIAA1244 [Source:HGNC Symbol;Acc:21213]
ENSOCUT00000003729	0.026	0.057	-0.028	-0.027	-0.02	-0.045	0.755059	0.404761	0.799694	0.585255	0.999938	0.467117	Unknown
ENSOCUT00000002685	0.075	-0.024	0.073	0.04	0.002	0.156	0.698735	0.985869	0.783815	0.766822	0.999938	0.241417	Unknown
ENSOCUT00000011858	-0.136	0.016	0.047	-0.133	0.051	-0.002	0.058428	0.978183	0.738827	0.028269	0.925866	0.997044	Unknown
EB382543	0.159	-0.022	0.019	0.152	0.013	-0.056	0.151722	0.980325	0.979218	0.089402	0.999938	0.762505	gb|nbd15c05.y1 Rabbit lens. Unnormalized (nbd) Oryctolagus cuniculus cDNA clone nbd15c05 5', mRNA sequence [EB382543]
ENSOCUT00000011671	0.039	-0.021	0.034	-0.061	0.066	0.006	0.494902	0.854223	0.651216	0.105806	0.485469	0.969525	LSM11, U7 small nuclear RNA associated [Source:HGNC Symbol;Acc:30860]
DN890628	0.338	0.234	-0.074	-0.124	0.123	0.032	0.116801	0.419269	0.922566	0.531226	0.971076	0.964938	gb|nag35h09.y1 Rabbit eye minus lens and cornea. Unnormalized (nag) Oryctolagus cuniculus cDNA clone nag35h09 5', mRNA sequence [DN890628]
ENSOCUT00000012906	-0.002	0.016	-0.002	0.003	-0.006	-0.001	0.97383	0.624205	0.993518	0.880363	0.999938	0.993185	gamma-aminobutyric acid (GABA) A receptor, alpha 5 [Source:HGNC Symbol;Acc:4079]
ENSOCUT00000017331	-0.035	0.019	-0.004	0.028	-0.008	-0.053	0.582109	0.889569	0.999177	0.536659	0.999938	0.301719	WD repeat domain 69 [Source:HGNC Symbol;Acc:26383]
ENSOCUT00000006560	0.006	0.006	-0.005	0.007	0.015	-0.01	0.909373	0.970503	0.971617	0.777642	0.94806	0.830734	LanC lantibiotic synthetase component C-like 3 (bacterial) [Source:HGNC Symbol;Acc:24767]
ENSOCUT00000002618	0.013	0.011	-0.014	0.012	0.01	-0.009	0.588418	0.737038	0.593786	0.449159	0.970913	0.784186	Unknown
ENSOCUT00000002856	0.152	0.413	-0.175	0.843	0.891	0.58	0.909003	0.699344	0.943903	0.085078	0.458327	0.385042	Unknown
ENSOCUT00000012168	0.031	-0.009	-0.004	0.022	0.038	0.007	0.225535	0.897048	0.979788	0.26599	0.397545	0.913268	Unknown
DN885463	0.811	-0.005	0.622	0.896	0.168	0.396	0.000499	0.997743	0.004676	2.2e-05	0.923315	0.085311	gb|naf29g10.y1 Rabbit eye cornea. Unnormalized (naf) Oryctolagus cuniculus cDNA clone naf29g10 5', mRNA sequence [DN885463]
EB376600	0	0.007	0.015	-0.002	0.001	-0.01	0.99589	0.938366	0.734163	0.94883	0.999938	0.803725	gb|nbc28c05.x1 Rabbit trigeminal nerve. Unnormalized (nbc) Oryctolagus cuniculus cDNA clone nbc28c05 3', mRNA sequence [EB376600]
RHOA	0.852	0.19	-0.64	0.765	0.156	0.048	0.169591	0.935503	0.383004	0.124384	0.999938	0.986935	gb|nag11h03.y1 Rabbit eye minus lens and cornea. Unnormalized (nag) Oryctolagus cuniculus cDNA clone nag11h03 5', mRNA sequence [DN888155]
EB378915	0.004	0.066	0.047	0	-0.017	0.001	0.980406	0.378901	0.58525	0.996223	0.999938	0.998037	gb|nbc43h06.x1 Rabbit trigeminal nerve. Unnormalized (nbc) Oryctolagus cuniculus cDNA clone nbc43h06 3', mRNA sequence [EB378915]
DN883665	-0.126	-0.331	-0.094	-0.592	-0.038	-0.114	0.596914	0.101192	0.814276	8e-05	0.999938	0.652409	gb|naf16f05.y1 Rabbit eye cornea. Unnormalized (naf) Oryctolagus cuniculus cDNA clone naf16f05 5', mRNA sequence [DN883665]
ENSOCUT00000011528	0.058	-0.049	-0.101	-0.218	-0.14	-0.044	0.783515	0.897186	0.606275	0.035757	0.703025	0.877653	aminoadipate aminotransferase [Source:HGNC Symbol;Acc:17929]
ENSOCUT00000004062	0.043	-0.028	0	0.021	-0.012	0.044	0.53136	0.820049	0.999833	0.704131	0.999938	0.511561	widely interspaced zinc finger motifs [Source:HGNC Symbol;Acc:30917]
ENSOCUT00000004024	0.116	-0.017	-0.021	0.105	0.052	-0.017	0.158818	0.976957	0.957486	0.111794	0.939403	0.944481	Corticosteroid 11-beta-dehydrogenase isozyme 1 [Source:UniProtKB/Swiss-Prot;Acc:Q7M3I4]
ENSOCUT00000002763	0.259	-0.031	-0.043	0.058	0.09	-0.144	0.026041	0.966787	0.922924	0.630426	0.908014	0.263095	cytokine receptor-like factor 3 [Source:HGNC Symbol;Acc:17177]
ENSOCUT00000010033	0.001	0.026	0.017	-0.004	-0.033	0.004	0.989285	0.560931	0.780869	0.904378	0.67854	0.966982	Multidrug and toxin extrusion protein 1 [Source:UniProtKB/Swiss-Prot;Acc:A7KAU2]
ENSOCUT00000005062	0.025	0.012	0.021	0.021	0.006	0.009	0.550424	0.906505	0.716752	0.47334	0.999938	0.91698	Unknown
ENSOCUT00000002969	-0.074	-0.117	0.031	0.143	0.046	-0.003	0.356093	0.160227	0.866302	0.012507	0.936819	0.99604	Unknown
DN890973	0.045	-0.013	0.024	-0.05	0.015	-0.006	0.507319	0.971758	0.866135	0.28869	0.999938	0.983353	gb|nag39c02.x1 Rabbit eye minus lens and cornea. Unnormalized (nag) Oryctolagus cuniculus cDNA clone nag39c02 3', mRNA sequence [DN890973]
ENSOCUT00000013159	0.008	-0.002	-0.007	0.033	-0.014	-0.006	0.843579	0.996738	0.928622	0.059688	0.933597	0.903995	urotensin 2 [Source:HGNC Symbol;Acc:12636]
ENSOCUT00000004660	0.022	0.027	-0.005	0.016	0.007	-0.02	0.553708	0.514267	0.978249	0.552738	0.999938	0.584597	Unknown
ENSOCUT00000008541	-0.01	-0.033	-0.021	-0.054	0.035	-0.023	0.915979	0.605809	0.821764	0.102407	0.849612	0.708681	DNA replication helicase 2 homolog (yeast) [Source:HGNC Symbol;Acc:2939]
ENSOCUT00000011568	-0.002	-0.018	0.141	0.045	-0.037	0.131	0.994573	0.962434	0.033048	0.48537	0.983364	0.044908	Unknown
DN889061	0.074	0.022	0.056	0.088	0.048	-0.016	0.493448	0.965979	0.723227	0.231307	0.97623	0.953966	gb|nag21a07.x1 Rabbit eye minus lens and cornea. Unnormalized (nag) Oryctolagus cuniculus cDNA clone nag21a07 3', mRNA sequence [DN889061]
ENSOCUT00000007589	0.083	-0.258	-0.146	-0.139	-0.117	-0.321	0.896204	0.572349	0.837832	0.628212	0.999938	0.314251	Yip1 domain family, member 4 [Source:HGNC Symbol;Acc:28145]
ENSOCUT00000017497	0.027	0.02	0.019	0.066	0.001	-0.029	0.766032	0.906505	0.925918	0.149925	0.999938	0.752215	FRAS1 related extracellular matrix 3 [Source:HGNC Symbol;Acc:25172]
ENSOCUT00000016858	0.021	0.037	-0.013	-0.014	-0.032	-0.056	0.867308	0.774299	0.972909	0.828578	0.983365	0.453964	Unknown
ENSOCUT00000001421	0.003	-0.026	-0.016	0.019	0.017	-0.031	0.984898	0.841569	0.938854	0.734388	0.999938	0.718911	zinc finger protein 740 [Source:HGNC Symbol;Acc:27465]
EB374322	0.002	-0.045	-0.346	-0.239	0.002	-0.413	0.997979	0.986827	0.202244	0.269147	0.999938	0.082429	gb|nbc12f11.y1 Rabbit trigeminal nerve. Unnormalized (nbc) Oryctolagus cuniculus cDNA clone nbc12f11 5', mRNA sequence [EB374322]
ENSOCUT00000000054	-0.077	-0.049	-0.03	-0.111	0.019	-0.05	0.085724	0.426659	0.716769	0.002636	0.999938	0.301157	Dmx-like 1 [Source:HGNC Symbol;Acc:2937]
ENSOCUT00000012997	0.002	0.02	-0.007	0.017	-0.038	-0.032	0.993742	0.941873	0.994908	0.809586	0.973427	0.789134	chromosome 3 open reading frame 25 [Source:HGNC Symbol;Acc:28061]
ENSOCUT00000002284	0.018	0.018	0.005	0.024	-0.004	0.003	0.8035	0.875697	0.993518	0.525407	0.999938	0.986935	SLIT and NTRK-like family, member 2 [Source:HGNC Symbol;Acc:13449]
ENSOCUT00000014745	0.01	-0.018	0.007	0.037	0.001	-0.012	0.920585	0.875482	0.983391	0.293794	0.999938	0.89878	Unknown
DN887226	0.069	-0.038	0.065	0.108	0.002	0.31	0.767303	0.957953	0.863994	0.390788	0.999938	0.015972	gb|nag03b05.x1 Rabbit eye minus lens and cornea. Unnormalized (nag) Oryctolagus cuniculus cDNA clone nag03b05 3', mRNA sequence [DN887226]
ENSOCUT00000000176	0.015	0.027	0.029	0.041	-0.056	0.002	0.920585	0.882623	0.8686	0.485473	0.849612	0.997044	cytochrome P450, family 26, subfamily C, polypeptide 1 [Source:HGNC Symbol;Acc:20577]
ENSOCUT00000000655	0.033	-0.026	0.064	-0.023	0.028	0.048	0.604608	0.795637	0.203052	0.601908	0.965041	0.345518	hedgehog acyltransferase [Source:HGNC Symbol;Acc:18270]
EB375491	-0.003	-0.008	0.051	0.03	-0.021	-0.002	0.983628	0.986827	0.374925	0.489452	0.996635	0.996924	gb|nbc20g01.x1 Rabbit trigeminal nerve. Unnormalized (nbc) Oryctolagus cuniculus cDNA clone nbc20g01 3', mRNA sequence [EB375491]
ENSOCUT00000003424	0.006	0.014	0.007	0.456	0.012	-0.011	0.995355	0.997743	0.999833	0.057081	0.999938	0.99604	Unknown
ENSOCUT00000001239	0.424	0.065	-0.888	-0.209	0.12	0.205	0.732981	0.997725	0.346288	0.802419	0.999938	0.922379	Unknown
ENSOCUT00000005930	0.375	0.135	0.027	1.475	0.092	-0.017	0.136311	0.805389	0.995471	0	0.999938	0.990415	Unknown
DN887044	0.016	-0.001	-0.001	-0.004	0.022	0.001	0.583869	0.997743	0.999762	0.872966	0.781775	0.99494	gb|nag01c01.y1 Rabbit eye minus lens and cornea. Unnormalized (nag) Oryctolagus cuniculus cDNA clone nag01c01 5', mRNA sequence [DN887044]
ENSOCUT00000012918	0.044	-0.047	0.034	0.237	-0.012	-0.007	0.411672	0.457717	0.656718	0	0.999938	0.968458	salt-inducible kinase 2 [Source:HGNC Symbol;Acc:21680]
AY175591	0.003	0.014	-0.001	0.015	0.005	-0.009	0.947137	0.666346	0.999762	0.355114	0.999938	0.773971	gb|Oryctolagus cuniculus clone mp212VH antibody variable domain mRNA, partial cds [AY175591]
DN890368	0.021	-0.005	-0.011	0.004	-0.001	0.005	0.639715	0.991235	0.921575	0.906435	0.999938	0.959557	gb|nag33f03.x1 Rabbit eye minus lens and cornea. Unnormalized (nag) Oryctolagus cuniculus cDNA clone nag33f03 3', mRNA sequence [DN890368]
EC625785	0.034	-0.013	-0.037	-0.049	0.038	-0.029	0.521974	0.939433	0.515578	0.156648	0.823282	0.612094	gb|267-267_C09_c9_068.ab1 Rabbit heart cDNA library Oryctolagus cuniculus cDNA, mRNA sequence [EC625785]
ENSOCUT00000005480	0.011	0.017	0.008	0.02	0.014	0.044	0.817305	0.72377	0.942489	0.394346	0.983108	0.066773	Unknown
ENSOCUT00000013405	0.021	-0.01	0.062	-0.002	0	0.02	0.746059	0.968936	0.12323	0.96914	0.999938	0.771107	iodotyrosine deiodinase [Source:HGNC Symbol;Acc:21071]
ENSOCUT00000011156	-0.037	0.029	-0.005	-0.012	-0.009	-0.04	0.339015	0.586287	0.986692	0.713681	0.999938	0.246232	potassium channel tetramerisation domain containing 16 [Source:HGNC Symbol;Acc:29244]
LOC100009522	-0.551	-0.183	0.04	-0.913	-0.13	0.092	0.055806	0.753576	0.989255	0.000258	0.99931	0.89667	ref|Oryctolagus cuniculus heme-regulated eIF-2a kinase (LOC100009522), mRNA [NM_001082746]
KCC4	-0.105	0.405	0.193	-0.238	0.317	0.059	0.861333	0.300242	0.747563	0.382998	0.760634	0.95006	ref|Oryctolagus cuniculus potassium-chloride cotransporter isoform 4 (KCC4), mRNA [NM_001082123]
EB379459	0.002	0.023	0.01	0.009	-0.03	-0.001	0.992654	0.854175	0.973148	0.87441	0.958917	0.998582	gb|nbc47d03.x1 Rabbit trigeminal nerve. Unnormalized (nbc) Oryctolagus cuniculus cDNA clone nbc47d03 3', mRNA sequence [EB379459]
ENSOCUT00000002275	-0.071	0.002	0.003	0.038	0.016	-0.004	0.30744	0.997743	0.999762	0.512285	0.999938	0.990415	Unknown
LOC100009253	-0.006	0.087	-0.003	-0.004	-0.001	-0.017	0.974075	0.247606	0.999762	0.95133	0.999938	0.91575	ref|Oryctolagus cuniculus apolipoprotein A-I (LOC100009253), mRNA [NM_001101687]
ENSOCUT00000002123	0.075	0.025	0.103	0.245	0.016	0.05	0.529187	0.958907	0.35997	0.001475	0.999938	0.745804	c-Maf inducing protein [Source:HGNC Symbol;Acc:24319]
EB373266	-0.121	0.131	-0.001	-0.701	-0.317	-0.327	0.874879	0.92254	0.999833	0.025932	0.871195	0.483149	gb|nbc05h11.y1 Rabbit trigeminal nerve. Unnormalized (nbc) Oryctolagus cuniculus cDNA clone nbc05h11 5', mRNA sequence [EB373266]
ENSOCUT00000004709	-0.061	-0.016	-0.028	-0.08	-0.008	-0.018	0.004178	0.68821	0.29603	4.7e-05	0.999938	0.535428	polycystic kidney and hepatic disease 1 (autosomal recessive)-like 1 [Source:HGNC Symbol;Acc:20313]
ENSOCUT00000016824	0.04	0.042	-0.002	0.006	0.024	0	0.749594	0.809931	0.999833	0.952062	0.999938	0.998582	microspherule protein 1 [Source:HGNC Symbol;Acc:6960]
EB378003	0.133	0.056	-0.123	-0.164	0.018	-0.137	0.666692	0.960972	0.780278	0.38458	0.999938	0.658615	gb|nbc37h05.y1 Rabbit trigeminal nerve. Unnormalized (nbc) Oryctolagus cuniculus cDNA clone nbc37h05 5', mRNA sequence [EB378003]
ENSOCUT00000001723	0.03	0	-0.542	-0.158	0.032	-0.433	0.937614	0.999757	9.3e-05	0.215142	0.999938	0.001714	zinc finger homeobox 4 [Source:HGNC Symbol;Acc:30939]
ENSOCUT00000015886	0.127	-0.162	-0.317	0.165	-0.083	-0.285	0.611932	0.557654	0.075184	0.296374	0.996635	0.102043	bromodomain PHD finger transcription factor [Source:HGNC Symbol;Acc:3581]
ENSOCUT00000006505	0.783	-0.012	0.039	-0.094	-0.081	0.069	0.028873	0.997743	0.995745	0.813429	0.999938	0.953031	MAX gene associated [Source:HGNC Symbol;Acc:14010]
ENSOCUT00000016142	0.07	0.014	0.025	0	-0.006	-0.007	0.325531	0.971923	0.893656	0.995107	0.999938	0.9791	UDP-N-acetyl-alpha-D-galactosamine:polypeptide N-acetylgalactosaminyltransferase 6 (GalNAc-T6) [Source:HGNC Symbol;Acc:4128]
DN890692	0.044	0.018	-0.022	0.001	0.029	0.035	0.318238	0.853208	0.783464	0.98346	0.908877	0.450823	gb|nag36e10.x1 Rabbit eye minus lens and cornea. Unnormalized (nag) Oryctolagus cuniculus cDNA clone nag36e10 3', mRNA sequence [DN890692]
ENSOCUT00000016521	-0.02	0.034	-0.017	0.011	0.009	-0.003	0.721916	0.530845	0.850772	0.766516	0.999938	0.986935	phosphodiesterase 1A, calmodulin-dependent [Source:HGNC Symbol;Acc:8774]
ENSOCUT00000015498	0.029	0.001	-0.013	0.001	-0.026	-0.035	0.477914	0.997743	0.891811	0.982348	0.882797	0.312794	LIM domain binding 2 [Source:HGNC Symbol;Acc:6533]
ENSOCUT00000013759	0.116	0.057	0.019	0.108	0.122	-0.113	0.175614	0.698648	0.966407	0.112364	0.464322	0.163412	neuralized homolog (Drosophila) [Source:HGNC Symbol;Acc:7761]
ENSOCUT00000016669	0.03	0.038	-0.014	0	0.027	-0.021	0.576217	0.520658	0.925265	0.999047	0.931361	0.76451	methionine adenosyltransferase I, alpha [Source:HGNC Symbol;Acc:6903]
AY171710	0.012	0.002	-0.003	0.039	0.019	-0.015	0.861818	0.997743	0.998205	0.176473	0.972413	0.816848	gb|Oryctolagus cuniculus clone mp047VH antibody variable domain mRNA, partial cds [AY171710]
ENSOCUT00000001354	0.037	0.001	0.103	-0.009	-0.064	-0.186	0.908504	0.998096	0.673674	0.960408	0.998135	0.199125	gb|nbc23f01.y1 Rabbit trigeminal nerve. Unnormalized (nbc) Oryctolagus cuniculus cDNA clone nbc23f01 5', mRNA sequence [EB375899]
EB374087	-0.025	-0.138	-0.057	0.298	-0.037	-0.08	0.882526	0.154986	0.682889	2.4e-05	0.99635	0.381392	gb|nbc11b09.y1 Rabbit trigeminal nerve. Unnormalized (nbc) Oryctolagus cuniculus cDNA clone nbc11b09 5', mRNA sequence [EB374087]
ENSOCUT00000012150	0.198	0.119	0.198	1.971	0.027	-0.081	0.653722	0.897385	0.734163	0	0.999938	0.920114	Unknown
DN889311	-0.048	-0.172	0.05	0.437	-0.085	-0.162	0.903969	0.50904	0.950933	0.003183	0.993833	0.444521	gb|nag23e05.y1 Rabbit eye minus lens and cornea. Unnormalized (nag) Oryctolagus cuniculus cDNA clone nag23e05 5', mRNA sequence [DN889311]
ENSOCUT00000002310	0.019	0.112	0.232	0.056	0.002	-0.133	0.964026	0.624801	0.095104	0.688155	0.999938	0.407653	CAP-GLY domain containing linker protein 1 [Source:HGNC Symbol;Acc:10461]
ENSOCUT00000013671	-0.026	0.008	0.034	0.2	0.074	-0.1	0.852937	0.994908	0.85114	0.000949	0.77104	0.164893	Unknown
ENSOCUT00000015826	0.016	0.102	0.458	0.471	-0.024	0.188	0.980406	0.842634	0.016923	0.005799	0.999938	0.445125	zinc metallopeptidase STE24 homolog (S. cerevisiae) [Source:HGNC Symbol;Acc:12877]
ENSOCUT00000009672	-0.377	-0.632	0.396	0.185	-0.328	0.296	0.406577	0.172603	0.410553	0.615859	0.861143	0.548858	chromosome 11 open reading frame 34 [Source:HGNC Symbol;Acc:30053]
ENSOCUT00000006640	-0.04	0.103	-0.2	-0.344	-0.101	-0.177	0.899255	0.692911	0.208314	0.004272	0.926558	0.24311	ecto-NOX disulfide-thiol exchanger 1 [Source:HGNC Symbol;Acc:25474]
ENSOCUT00000003055	0.039	-0.013	-0.021	0.068	0.026	-0.043	0.350192	0.918842	0.770037	0.022198	0.9121	0.255821	KIAA0513 [Source:HGNC Symbol;Acc:29058]
ENSOCUT00000001541	0.129	0.276	-0.234	-0.727	0.129	0.363	0.918774	0.828653	0.878841	0.10612	0.999938	0.635724	BRI3 binding protein [Source:HGNC Symbol;Acc:14251]
ENSOCUT00000016463	-0.001	0.004	0.001	-0.001	0.008	-0.007	0.990048	0.971923	0.999177	0.941593	0.993833	0.830734	Unknown
ENSOCUT00000005537	-0.133	0.11	0.186	-0.699	0.265	0.114	0.858051	0.952214	0.845965	0.027138	0.927481	0.905659	leukotriene A4 hydrolase [Source:HGNC Symbol;Acc:6710]
ENSOCUT00000011386	-0.211	-0.09	-0.245	-0.275	0.078	-0.325	0.521618	0.919507	0.475821	0.209566	0.999938	0.215363	F-box protein 9 [Source:HGNC Symbol;Acc:13588]
ENSOCUT00000015957	-0.112	0.578	-0.007	-0.079	0.361	-0.185	0.851352	0.11014	0.999833	0.812673	0.677707	0.70036	Rho GTPase activating protein 12 [Source:HGNC Symbol;Acc:16348]
ENSOCUT00000008028	-0.144	-0.041	0.098	-0.561	-0.01	-0.022	0.493448	0.969014	0.776768	9.3e-05	0.999938	0.972442	integrin, alpha E (antigen CD103, human mucosal lymphocyte antigen 1; alpha polypeptide) [Source:HGNC Symbol;Acc:6147]
ENSOCUT00000013218	0.004	0.022	0.007	0.002	0.035	-0.018	0.979372	0.842634	0.984841	0.966446	0.889594	0.845963	formin-like 2 [Source:HGNC Symbol;Acc:18267]
EB374889	-0.173	0.006	0.332	-0.307	-0.05	-0.087	0.653023	0.997743	0.27841	0.175661	0.999938	0.889867	gb|nbc16g03.y1 Rabbit trigeminal nerve. Unnormalized (nbc) Oryctolagus cuniculus cDNA clone nbc16g03 5', mRNA sequence [EB374889]
ENSOCUT00000007328	0.025	0.008	0.013	0.015	-0.096	-0.008	0.84443	0.994908	0.975297	0.836305	0.499522	0.978168	Unknown
DN882844	0.201	0.05	-0.213	-0.185	0.027	-0.309	0.597621	0.986827	0.635491	0.468514	0.999938	0.304136	gb|naf10e03.y1 Rabbit eye cornea. Unnormalized (naf) Oryctolagus cuniculus cDNA clone naf10e03 5', mRNA sequence [DN882844]
EB377618	0.016	-0.001	-0.025	0.049	0.02	-0.029	0.639266	0.997743	0.40208	0.013948	0.88142	0.249757	gb|nbc35c07.x1 Rabbit trigeminal nerve. Unnormalized (nbc) Oryctolagus cuniculus cDNA clone nbc35c07 3', mRNA sequence [EB377618]
ENSOCUT00000010045	0.052	-0.001	0.035	-0.013	0.036	0.034	0.465061	0.997743	0.759828	0.839678	0.954318	0.700613	arylformamidase [Source:HGNC Symbol;Acc:20910]
ENSOCUT00000015879	0.045	-0.002	0.045	0.043	0.019	0	0.273671	0.997743	0.284821	0.171667	0.986719	0.998582	Unknown
EB376090	0.013	0.017	0.016	0.021	-0.032	0.012	0.780985	0.773492	0.783649	0.403061	0.679198	0.81219	gb|nbc24g10.x1 Rabbit trigeminal nerve. Unnormalized (nbc) Oryctolagus cuniculus cDNA clone nbc24g10 3', mRNA sequence [EB376090]
ENSOCUT00000008596	0.006	-0.008	0	0.007	0.013	-0.014	0.947137	0.9652	0.999833	0.853585	0.999938	0.828736	zinc finger and BTB domain containing 24 [Source:HGNC Symbol;Acc:21143]
ENSOCUT00000006932	0.009	0.012	0.022	0.054	0.024	0.04	0.916467	0.946572	0.780439	0.091814	0.951222	0.348273	Unknown
EC621349	-0.152	0.361	-1.096	-0.556	0.033	-0.755	0.644207	0.20372	1e-06	0.003604	0.999938	0.000496	gb|ao_H06_a1_048.ab1 Rabbit heart cDNA library Oryctolagus cuniculus cDNA, mRNA sequence [EC621349]
ENSOCUT00000004683	-0.002	-0.005	-0.003	0.008	0.013	0.035	0.974445	0.971923	0.987933	0.725546	0.968603	0.095336	Unknown
PON3	-0.352	-0.971	-1.095	-0.998	-1.276	-0.888	0.592839	0.076638	0.014235	0.012351	0.02331	0.049788	ref|Oryctolagus cuniculus paraoxonase 3 (PON3), mRNA [NM_001082078]
DN887236	-0.119	0.133	0.121	0.014	0.084	0.353	0.749242	0.786667	0.825268	0.959175	0.999938	0.116791	gb|nag03b12.x1 Rabbit eye minus lens and cornea. Unnormalized (nag) Oryctolagus cuniculus cDNA clone nag03b12 3', mRNA sequence [DN887236]
ENSOCUT00000005538	0.046	0.067	0.096	0.646	0.153	0.26	0.957656	0.974414	0.935089	0.009398	0.986719	0.478515	ataxin 7-like 2 [Source:HGNC Symbol;Acc:28713]
AY171819	-0.001	-0.003	0.012	-0.008	0.004	-0.022	0.996131	0.997523	0.922566	0.833691	0.999938	0.641605	gb|Oryctolagus cuniculus clone mp101VL antibody variable domain mRNA, partial cds [AY171819]
ENSOCUT00000001962	-0.034	-0.073	-0.002	-0.028	-0.028	0.001	0.498365	0.108398	0.999762	0.436874	0.920465	0.997941	4-hydroxyphenylpyruvate dioxygenase-like [Source:HGNC Symbol;Acc:28242]
ENSOCUT00000014094	0.011	0.013	0.062	0.201	-0.019	0.029	0.973165	0.994229	0.757793	0.01668	0.999938	0.911371	bestrophin 1 [Source:HGNC Symbol;Acc:12703]
ENSOCUT00000003545	0.015	0.001	-0.014	0.03	-0.002	-0.011	0.814754	0.997743	0.906643	0.346629	0.999938	0.910522	zinc finger protein 606 [Source:HGNC Symbol;Acc:25879]
ENSOCUT00000014140	-0.042	-0.055	-0.089	-0.034	-0.008	-0.149	0.538123	0.465002	0.093916	0.487096	0.999938	0.0023	N-acetylated alpha-linked acidic dipeptidase 2 [Source:HGNC Symbol;Acc:14526]
ENSOCUT00000006873	0.475	-0.078	-0.12	0.509	-0.202	0.414	0.493448	0.991947	0.97123	0.286604	0.999938	0.568652	coiled-coil domain containing 104 [Source:HGNC Symbol;Acc:30540]
ENSOCUT00000011211	-0.179	-0.237	-0.202	-0.547	-0.161	-0.125	0.381994	0.284664	0.329191	0.000211	0.819208	0.599791	spermatogenesis associated 5-like 1 [Source:HGNC Symbol;Acc:28762]
ENSOCUT00000004235	0.018	-0.048	0.031	-0.027	0.012	-0.026	0.794198	0.380323	0.652267	0.483892	0.999938	0.676069	inversin [Source:HGNC Symbol;Acc:17870]
DN884152	0.03	0.09	-0.004	0.062	-0.047	-0.013	0.849167	0.433741	0.999762	0.408416	0.975448	0.964054	gb|naf20c04.x1 Rabbit eye cornea. Unnormalized (naf) Oryctolagus cuniculus cDNA clone naf20c04 3', mRNA sequence [DN884152]
ENSOCUT00000013354	0.018	0.046	0.002	-0.003	0.008	0.005	0.787972	0.398514	0.999762	0.94906	0.999938	0.97168	Unknown
ENSOCUT00000000397	0.091	0.006	0.082	0.08	-0.008	0.133	0.773651	0.997743	0.881389	0.671638	0.999938	0.61574	unc-5 homolog A (C. elegans) [Source:HGNC Symbol;Acc:12567]
ENSOCUT00000008174	0.021	0.014	0.008	0.161	0.006	0.007	0.933614	0.992417	0.999177	0.04634	0.999938	0.990415	STAM binding protein-like 1 [Source:HGNC Symbol;Acc:24105]
EB376524	0.085	0.218	-0.021	-0.04	0.04	0.036	0.735313	0.280067	0.991049	0.812673	0.999938	0.937934	gb|nbc27g02.x1 Rabbit trigeminal nerve. Unnormalized (nbc) Oryctolagus cuniculus cDNA clone nbc27g02 3', mRNA sequence [EB376524]
ENSOCUT00000005992	0.075	-0.02	-0.019	0.021	0.023	0.384	0.779775	0.994019	0.993518	0.908764	0.999938	0.008513	nuclear receptor coactivator 3 [Source:HGNC Symbol;Acc:7670]
ENSOCUT00000016606	0.135	-0.1	-0.064	0.456	-0.004	-0.116	0.540301	0.774513	0.90972	0.001265	0.999938	0.6316	LON peptidase N-terminal domain and ring finger 1 [Source:HGNC Symbol;Acc:26302]
ENSOCUT00000003405	0.016	0.049	0.02	-0.016	-0.033	-0.021	0.889701	0.573028	0.916166	0.782143	0.968603	0.85341	thiamin pyrophosphokinase 1 [Source:HGNC Symbol;Acc:17358]
ENSOCUT00000001851	-0.029	0.04	-0.02	-0.034	0.037	-0.017	0.798895	0.765116	0.941172	0.583488	0.975803	0.926026	NCK-associated protein 5-like [Source:HGNC Symbol;Acc:29321]
ENSOCUT00000010801	0.019	0.003	-0.006	0.015	0	-0.012	0.50936	0.992498	0.963413	0.487118	0.999938	0.755581	adaptor-related protein complex 1, sigma 3 subunit [Source:HGNC Symbol;Acc:18971]
ENSOCUT00000010021	-0.099	0.074	0.073	0.162	-0.103	0.093	0.927988	0.989689	0.983391	0.722957	0.999938	0.94571	RUN and FYVE domain containing 3 [Source:HGNC Symbol;Acc:30285]
DN886689	0.252	0.121	0.025	0.139	0.009	0.313	0.107424	0.640694	0.983391	0.30325	0.999938	0.028411	gb|naf38e09.x1 Rabbit eye cornea. Unnormalized (naf) Oryctolagus cuniculus cDNA clone naf38e09 3', mRNA sequence [DN886689]
ENSOCUT00000007431	-0.033	0.022	0.019	-0.029	0.049	-0.023	0.691193	0.897546	0.924349	0.592351	0.847187	0.836495	kelch-like 6 (Drosophila) [Source:HGNC Symbol;Acc:18653]
ENSOCUT00000004051	-0.042	-0.246	-0.134	-1.144	-0.154	0.744	0.9874	0.942006	0.982002	0.086916	0.999938	0.429586	gb|nbd04c01.y1 Rabbit lens. Unnormalized (nbd) Oryctolagus cuniculus cDNA clone nbd04c01 5', mRNA sequence [EB380828]
ENSOCUT00000006185	0.047	0.007	0.023	0.02	-0.012	0.009	0.388579	0.990461	0.835681	0.665765	0.999938	0.948367	myosin, heavy chain 15 [Source:HGNC Symbol;Acc:31073]
ENSOCUT00000003056	0.175	-0.109	0.358	0.877	0.655	0.164	0.53517	0.835984	0.102956	6e-06	0.007748	0.567433	GTP cyclohydrolase [Source:UniProtKB/TrEMBL;Acc:C1JLF1]
ENSOCUT00000010373	0.079	0	-0.008	0.012	0.005	-0.047	0.231309	0.998205	0.992435	0.857766	0.999938	0.553273	gb|Oryctolagus cuniculus cerberus-related protein 1 mRNA, partial cds [AY570542]
RAB11FIP1	1.044	0.041	1.037	2.463	0.285	0.197	0.001459	0.994908	0.000923	0	0.873855	0.720386	ref|Oryctolagus cuniculus RAB11 family interacting protein 1 (class I) (RAB11FIP1), mRNA [NM_001082080]
ENSOCUT00000007033	-0.009	-0.003	0.005	-0.005	0.001	-0.013	0.821986	0.993945	0.970562	0.853718	0.999938	0.731572	Unknown
ENSOCUT00000016397	0.695	0.616	-0.079	-0.103	0.358	-0.32	0.003138	0.022368	0.936069	0.67639	0.499522	0.205335	N-myc downstream regulated 1 [Source:HGNC Symbol;Acc:7679]
EB376593	0.268	0.021	0.157	0.636	-0.101	-0.051	0.272838	0.997523	0.677164	0.000579	0.996635	0.935262	gb|nbc28c01.y1 Rabbit trigeminal nerve. Unnormalized (nbc) Oryctolagus cuniculus cDNA clone nbc28c01 5', mRNA sequence [EB376593]
ENSOCUT00000001487	-0.159	0.006	0.012	-0.27	-0.039	-0.067	0.001005	0.994019	0.964492	0	0.893019	0.182898	interleukin-1 receptor-associated kinase 1 binding protein 1 [Source:HGNC Symbol;Acc:17368]
DN888602	-0.011	0.009	-0.01	-0.075	-0.017	0.055	0.933918	0.986965	0.975764	0.087899	0.999938	0.34515	gb|nag16e01.y1 Rabbit eye minus lens and cornea. Unnormalized (nag) Oryctolagus cuniculus cDNA clone nag16e01 5', mRNA sequence [DN888602]
ENSOCUT00000006728	0.038	0.029	0.017	0.098	-0.012	0.008	0.342754	0.599549	0.844626	0.000732	0.999938	0.932291	adrenergic, beta, receptor kinase 2 [Source:HGNC Symbol;Acc:290]
ENSOCUT00000013283	0.124	-0.075	0.048	0.272	0.063	-0.03	0.309316	0.705773	0.874787	0.002359	0.970257	0.915603	UDP-Gal:betaGlcNAc beta 1,4- galactosyltransferase, polypeptide 6 [Source:HGNC Symbol;Acc:929]
ENSOCUT00000012746	0.035	-0.053	0.031	0.071	-0.044	-0.039	0.836706	0.782639	0.927167	0.386248	0.993833	0.823846	CDV3 homolog (mouse) [Source:HGNC Symbol;Acc:26928]
ENSOCUT00000004198	0.014	0.022	0.01	0.028	-0.021	0.015	0.799086	0.698704	0.926823	0.296286	0.936819	0.78474	Unknown
ENSOCUT00000012356	0.006	-0.008	0.01	0.001	0.01	0.002	0.880945	0.891002	0.855893	0.971576	0.989967	0.985915	Unknown
ENSOCUT00000008445	0.111	0.028	-0.054	0.036	0.026	-0.022	0.002682	0.683148	0.206381	0.297939	0.936819	0.735537	doublecortin-like kinase 2 [Source:HGNC Symbol;Acc:19002]
ENSOCUT00000004225	0.465	-0.314	-0.31	-0.185	-0.075	-0.134	0.161063	0.499253	0.460427	0.537858	0.999938	0.830495	endoplasmic reticulum protein 44 [Source:HGNC Symbol;Acc:18311]
ENSOCUT00000012669	0.133	0.058	0.038	-0.069	-0.002	-0.116	0.256176	0.809409	0.91891	0.481058	0.999938	0.313615	gb|nbc49g02.y1 Rabbit trigeminal nerve. Unnormalized (nbc) Oryctolagus cuniculus cDNA clone nbc49g02 5', mRNA sequence [EB379821]
ENSOCUT00000013204	-0.128	-0.168	-0.022	-0.433	-0.047	-0.079	0.234447	0.156391	0.970562	2e-06	0.993833	0.530627	tRNA splicing endonuclease 2 homolog (S. cerevisiae) [Source:HGNC Symbol;Acc:28422]
ENSOCUT00000014030	-0.151	-0.155	0.033	0.174	-0.065	-0.191	0.167411	0.233221	0.935432	0.0449	0.954318	0.051548	chromosome 3 open reading frame 38 [Source:HGNC Symbol;Acc:28384]
ENSOCUT00000000565	0.331	0.11	0.149	-0.145	0.18	0.199	0.039348	0.724083	0.523845	0.318416	0.735001	0.253327	Olfactory receptor 67 (Predicted) [Source:UniProtKB/TrEMBL;Acc:B8K173]
DN888624	0.604	-0.026	-0.668	-0.98	-0.139	-0.516	0.468397	0.997743	0.442997	0.078484	0.999938	0.555214	gb|nag16f08.y1 Rabbit eye minus lens and cornea. Unnormalized (nag) Oryctolagus cuniculus cDNA clone nag16f08 5', mRNA sequence [DN888624]
EB376745	-0.219	-0.156	0.231	-0.469	-0.243	-0.196	0.262902	0.571799	0.243191	0.001523	0.549637	0.305983	gb|nbc29b09.x1 Rabbit trigeminal nerve. Unnormalized (nbc) Oryctolagus cuniculus cDNA clone nbc29b09 3', mRNA sequence [EB376745]
ENSOCUT00000001805	-0.006	-0.256	-0.05	-0.13	-0.208	-0.125	0.987429	0.030783	0.858818	0.152883	0.192608	0.276437	RNA polymerase II associated protein 2 [Source:HGNC Symbol;Acc:25791]
DN882417	0.016	0.193	0.022	0.303	0.197	-0.086	0.974075	0.315496	0.986628	0.013637	0.58987	0.718603	gb|naf07f03.x1 Rabbit eye cornea. Unnormalized (naf) Oryctolagus cuniculus cDNA clone naf07f03 3', mRNA sequence [DN882417]
ENSOCUT00000006528	0.006	0.008	-0.006	0.004	0.004	-0.008	0.903327	0.902857	0.941581	0.873175	0.999938	0.853474	Unknown
CU464960	-0.077	0.005	0.002	0.194	-0.024	0.07	0.545843	0.997743	0.999833	0.016597	0.999938	0.600365	gb|CU464960 SSH library morulae embryo subtracted from blastocyst embryo (lcao) Oryctolagus cuniculus cDNA clone lcao0023.b.04, mRNA sequence [CU464960]
KCNB2	-0.004	0.02	-0.014	0.014	-0.023	-0.018	0.949637	0.589965	0.767072	0.513825	0.784251	0.537056	ref|Oryctolagus cuniculus potassium voltage-gated channel, Shab-related subfamily, member 2 (KCNB2), mRNA [NM_001082137]
ENSOCUT00000015170	0.01	0.004	0.011	0.01	-0.028	-0.007	0.942762	0.997743	0.97123	0.869247	0.983099	0.973172	Unknown
ENSOCUT00000000616	-0.11	-0.142	-0.053	-0.147	-0.036	-0.078	0.262474	0.194421	0.771332	0.046351	0.999938	0.466691	transcription termination factor, RNA polymerase II [Source:HGNC Symbol;Acc:12398]
ENSOCUT00000004352	-0.113	0.075	-0.031	-0.266	0.032	-0.203	0.275348	0.62359	0.927465	0.00066	0.999938	0.017132	WD repeat and FYVE domain containing 1 [Source:HGNC Symbol;Acc:20451]
EB378689	2.212	-0.274	-0.136	3.708	0.078	0.217	0.000847	0.894911	0.97439	0	0.999938	0.89667	gb|nbc42e03.y1 Rabbit trigeminal nerve. Unnormalized (nbc) Oryctolagus cuniculus cDNA clone nbc42e03 5', mRNA sequence [EB378689]
ENSOCUT00000008393	0.019	0.005	-0.024	-0.024	0.008	-0.004	0.816362	0.994908	0.816802	0.586158	0.999938	0.986142	Unknown
ENSOCUT00000008841	0.019	0	0.025	0.064	-0.006	0.008	0.497803	0.997743	0.357784	0.000845	0.999938	0.886923	von Willebrand factor A domain containing 3B [Source:HGNC Symbol;Acc:28385]
ENSOCUT00000007081	0.133	-0.006	0.452	0.086	0.478	0.194	0.867484	0.997909	0.346037	0.843678	0.662512	0.785694	thrombopoietin [Source:HGNC Symbol;Acc:11795]
ENSOCUT00000013928	0.011	0.006	0.018	0.033	0.017	0.011	0.856104	0.986147	0.762257	0.208004	0.974779	0.874398	solute carrier family 6, member 16 [Source:HGNC Symbol;Acc:13622]
DN887614	0.062	0.008	0.018	0.059	0.055	-0.001	0.064893	0.971758	0.826814	0.038442	0.407115	0.998037	gb|nag06f07.y1 Rabbit eye minus lens and cornea. Unnormalized (nag) Oryctolagus cuniculus cDNA clone nag06f07 5', mRNA sequence [DN887614]
ENSOCUT00000000831	-0.007	-0.057	0.096	-0.03	-0.035	0.064	0.971245	0.5169	0.113321	0.598923	0.970405	0.331329	abhydrolase domain containing 6 [Source:HGNC Symbol;Acc:21398]
ENSOCUT00000004268	0.101	0	0.078	0.168	0.024	0.084	0.474711	0.999484	0.703156	0.0733	0.999938	0.574927	interleukin 17A [Source:HGNC Symbol;Acc:5981]
ENSOCUT00000001540	0.003	0.004	0.002	0.026	0.005	0.009	0.964026	0.986965	0.998205	0.211127	0.999938	0.856827	gb|nbc36g03.y1 Rabbit trigeminal nerve. Unnormalized (nbc) Oryctolagus cuniculus cDNA clone nbc36g03 5', mRNA sequence [EB377831]
ENSOCUT00000012078	0.216	0.063	0.338	0.227	-0.062	0.127	0.416448	0.953857	0.141716	0.234217	0.999938	0.720821	RUN and SH3 domain containing 1 [Source:HGNC Symbol;Acc:17153]
LOC100008816	-0.076	-0.054	-1.479	1.905	-0.546	-1.036	0.982093	0.997743	0.196153	0.028976	0.983526	0.389319	ref|Oryctolagus cuniculus haptoglobin (LOC100008816), mRNA [NM_001082110]
ENSOCUT00000002157	0.018	-0.029	-0.008	0.181	-0.005	-0.052	0.891131	0.844178	0.989109	0.000396	0.999938	0.482177	protein associated with topoisomerase II homolog 1 (yeast) [Source:HGNC Symbol;Acc:26721]
ENSOCUT00000007072	0.091	0.003	0.025	0.167	-0.005	-0.008	0.436464	0.997743	0.957486	0.034853	0.999938	0.986935	gb|nbc06d11.y1 Rabbit trigeminal nerve. Unnormalized (nbc) Oryctolagus cuniculus cDNA clone nbc06d11 5', mRNA sequence [EB373348]
DN885330	0.159	0.739	0.15	0.241	-0.009	-0.002	0.769003	0.040903	0.862506	0.41361	0.999938	0.998582	gb|naf28h10.x1 Rabbit eye cornea. Unnormalized (naf) Oryctolagus cuniculus cDNA clone naf28h10 3', mRNA sequence [DN885330]
DN889720	0.158	-0.093	0.08	0.917	0.041	0.015	0.333717	0.735935	0.793599	0	0.999938	0.9825	gb|nag27f10.y1 Rabbit eye minus lens and cornea. Unnormalized (nag) Oryctolagus cuniculus cDNA clone nag27f10 5', mRNA sequence [DN889720]
ENSOCUT00000013612	-0.051	-0.022	-0.031	-0.08	-0.021	-0.059	0.264577	0.810371	0.640591	0.01843	0.98779	0.141922	Unknown
ENSOCUT00000002831	0.539	-0.159	0.953	0.391	0.036	0.767	0.309415	0.924054	0.030733	0.344591	0.999938	0.086671	insulin-degrading enzyme [Source:HGNC Symbol;Acc:5381]
4F2LC-5	-0.506	-0.166	0.153	-0.477	-0.275	0.39	0.203463	0.870459	0.89104	0.126223	0.905015	0.342297	ref|Oryctolagus cuniculus 4F2LC-5 protein (4F2LC-5), mRNA [NM_001082682]
ENSOCUT00000005462	-0.116	-0.035	-0.036	-0.52	0.065	0.026	0.6165	0.979651	0.971617	0.000242	0.999938	0.96464	CSE1 chromosome segregation 1-like (yeast) [Source:HGNC Symbol;Acc:2431]
EB372849	-0.008	0.019	0.012	-0.019	0.033	-0.001	0.819565	0.532441	0.768945	0.283861	0.411604	0.99604	gb|nbc03c02.x1 Rabbit trigeminal nerve. Unnormalized (nbc) Oryctolagus cuniculus cDNA clone nbc03c02 3', mRNA sequence [EB372849]
DN882944	0.153	-0.276	1.359	0.233	-0.178	-0.248	0.957656	0.957099	0.216679	0.828309	0.999938	0.927605	gb|naf11b11.y1 Rabbit eye cornea. Unnormalized (naf) Oryctolagus cuniculus cDNA clone naf11b11 5', mRNA sequence [DN882944]
ENSOCUT00000006239	0.014	-0.002	0.004	-0.002	0.001	-0.038	0.847397	0.997743	0.996388	0.965693	0.999938	0.366629	gb|Oryctolagus cuniculus nuclear receptor subfamily 5 group A member 2 mRNA, partial cds [AY177756]
ENSOCUT00000016922	0.078	-0.064	0.103	-0.007	0.012	-0.214	0.747418	0.880626	0.704171	0.968905	0.999938	0.149254	Unknown
AY171759	0.014	0.013	0.006	0.042	0.013	-0.007	0.671267	0.800523	0.949916	0.025712	0.975803	0.909347	gb|Oryctolagus cuniculus clone mp071VL antibody variable domain mRNA, partial cds [AY171759]
ENSOCUT00000008975	-0.002	-0.003	0.013	0.028	-0.01	-0.014	0.97628	0.993321	0.820964	0.162206	0.999938	0.718937	chromosome 5 open reading frame 47 [Source:HGNC Symbol;Acc:27026]
ENSOCUT00000009769	0.033	0.023	-0.01	0.21	0.018	-0.018	0.505725	0.773492	0.965199	0	0.99635	0.814558	gb|Oryctolagus cuniculus mitochondrial glycerol-3-phosphate dehydrogenase 2 mRNA, partial cds; nuclear gene for mitochondrial product [EF428026]
CXCL13	0.005	-0.005	0.011	0.011	0.002	0.007	0.912046	0.969014	0.818783	0.581011	0.999938	0.87537	gb|Oryctolagus cuniculus CXCL13 (CXCL13) mRNA, partial cds [EU407474]
ENSOCUT00000006739	0.582	0.259	-0.123	0.985	0.195	0.046	0.007162	0.405004	0.815219	2e-06	0.864647	0.948488	Unknown
ENSOCUT00000001623	0.024	-0.026	-0.033	-0.186	0.065	-0.129	0.817305	0.864829	0.782481	0.000136	0.691196	0.013819	riboflavin kinase [Source:HGNC Symbol;Acc:30324]
ENSOCUT00000011349	-0.007	-0.006	-0.002	-0.09	-0.039	-0.103	0.98278	0.997743	0.999833	0.286604	0.999938	0.332331	BRCA1 associated protein [Source:HGNC Symbol;Acc:1099]
EB376579	-0.165	-0.384	-0.304	-0.697	-0.151	-0.669	0.658608	0.228543	0.317625	0.001201	0.970257	0.004876	gb|nbc28b04.y1 Rabbit trigeminal nerve. Unnormalized (nbc) Oryctolagus cuniculus cDNA clone nbc28b04 5', mRNA sequence [EB376579]
ENSOCUT00000014514	0.032	0.011	0.017	0.005	-0.021	0.001	0.47013	0.938817	0.854856	0.902665	0.968603	0.995505	interleukin 27 receptor, alpha [Source:HGNC Symbol;Acc:17290]
ENSOCUT00000017444	-0.293	0.096	-0.371	-0.906	-0.164	-0.249	0.133777	0.833235	0.041627	0	0.861143	0.197491	budding uninhibited by benzimidazoles 3 homolog (yeast) [Source:HGNC Symbol;Acc:1151]
EB376956	-0.006	-0.006	0.005	0.029	-0.001	0.008	0.946838	0.986827	0.981487	0.292742	0.999938	0.922815	gb|nbc30f06.x1 Rabbit trigeminal nerve. Unnormalized (nbc) Oryctolagus cuniculus cDNA clone nbc30f06 3', mRNA sequence [EB376956]
EB375364	0.003	-0.007	-0.007	0.013	0.011	-0.027	0.949637	0.932089	0.92212	0.477026	0.983364	0.183233	gb|nbc19h03.x1 Rabbit trigeminal nerve. Unnormalized (nbc) Oryctolagus cuniculus cDNA clone nbc19h03 3', mRNA sequence [EB375364]
ENSOCUT00000010940	0.046	-0.011	0.014	0.007	0.019	-0.011	0.213594	0.932702	0.888267	0.853819	0.975803	0.897357	trace amine associated receptor 6 [Source:HGNC Symbol;Acc:20978]
ENSOCUT00000007814	-0.077	-0.056	0.044	-0.19	-0.01	-0.032	0.783282	0.925559	0.957486	0.175258	0.999938	0.950785	Unknown
ENSOCUT00000005333	0.198	0.131	-0.161	0.019	-0.073	-0.073	0.004732	0.128562	0.018847	0.804211	0.791449	0.385748	organic solute carrier partner 1 [Source:HGNC Symbol;Acc:29971]
ENSOCUT00000000897	-0.031	-0.087	-0.002	-0.059	-0.018	-0.044	0.697974	0.17135	0.999762	0.191056	0.999938	0.505201	protein kinase, AMP-activated, alpha 1 catalytic subunit [Source:HGNC Symbol;Acc:9376]
ENSOCUT00000015990	0.011	-0.043	0.022	-0.038	-0.084	0	0.960232	0.783065	0.944751	0.592762	0.696463	0.998582	zinc finger, CCHC domain containing 4 [Source:HGNC Symbol;Acc:22917]
EB373838	-0.006	0.005	-0.004	0.024	0.013	-0.012	0.914071	0.976835	0.983391	0.2071	0.97487	0.75318	gb|nbc09e11.x1 Rabbit trigeminal nerve. Unnormalized (nbc) Oryctolagus cuniculus cDNA clone nbc09e11 3', mRNA sequence [EB373838]
ENSOCUT00000007134	-0.128	0.066	0.117	-0.241	0.014	0.007	0.387079	0.819158	0.49787	0.020027	0.999938	0.993379	exosome component 2 [Source:HGNC Symbol;Acc:17097]
ENSOCUT00000005011	-0.049	-0.155	0.062	-0.65	-0.034	-0.223	0.922283	0.66847	0.944092	0.000243	0.999938	0.328833	polo-like kinase 4 [Source:HGNC Symbol;Acc:11397]
ENSOCUT00000007903	0.005	-0.078	0.227	-0.298	0.115	0.532	0.996554	0.973298	0.727937	0.32817	0.999938	0.112135	gb|naf20d02.y1 Rabbit eye cornea. Unnormalized (naf) Oryctolagus cuniculus cDNA clone naf20d02 5', mRNA sequence [DN884170]
ENSOCUT00000005854	-0.148	0.102	0.612	-0.549	-0.084	0.101	0.792633	0.940174	0.053446	0.043292	0.999938	0.89889	aspartoacylase [Source:HGNC Symbol;Acc:756]
EB384101	0.134	0.152	0.489	0.136	0.317	-0.297	0.793662	0.832569	0.104191	0.643326	0.745043	0.378921	gb|nbd25e03.y1 Rabbit lens. Unnormalized (nbd) Oryctolagus cuniculus cDNA clone nbd25e03 5', mRNA sequence [EB384101]
ENSOCUT00000011795	-0.016	-0.045	-0.045	-0.104	0.025	-0.043	0.837262	0.445915	0.408653	0.003482	0.972413	0.376186	chromosome 7 open reading frame 46 [Source:HGNC Symbol;Acc:27977]
ENSOCUT00000000770	-0.19	-0.555	0.155	-0.524	-0.027	0.438	0.566021	0.046641	0.754679	0.010945	0.999938	0.062666	electron-transfer-flavoprotein, alpha polypeptide [Source:HGNC Symbol;Acc:3481]
ENSOCUT00000004376	0.048	-0.017	-0.053	0.108	0.002	-0.062	0.3898	0.917564	0.35264	0.005416	0.999938	0.198158	arrestin domain containing 3 [Source:HGNC Symbol;Acc:29263]
ENSOCUT00000014160	-0.017	-0.098	0.373	-0.054	0.013	0.209	0.974051	0.767006	0.013089	0.748236	0.999938	0.210421	3-ketodihydrosphingosine reductase [Source:HGNC Symbol;Acc:4021]
AJ000651	0.039	0.002	0	0.047	0.022	0.016	0.216978	0.997743	0.999833	0.054837	0.897216	0.749753	gb|Oryctolagus cuniculus unknown differentially expressed mRNA [AJ000651]
ENSOCUT00000013076	0.113	-0.144	0.101	-0.007	0.189	0.078	0.416156	0.342277	0.546929	0.960848	0.384149	0.634733	chromosome 5 open reading frame 4 [Source:HGNC Symbol;Acc:1334]
DN885863	-0.344	-0.179	-0.383	-0.612	0.094	-0.363	0.630988	0.917344	0.645327	0.154099	0.999938	0.603606	gb|naf32f12.y1 Rabbit eye cornea. Unnormalized (naf) Oryctolagus cuniculus cDNA clone naf32f12 5', mRNA sequence [DN885863]
ENSOCUT00000014667	-0.077	-0.623	-0.149	-1.106	-0.083	-0.372	0.942396	0.197398	0.906372	0.000767	0.999938	0.413736	dihydrolipoamide dehydrogenase [Source:HGNC Symbol;Acc:2898]
EB373281	-0.018	0.01	0.009	-0.096	-0.007	0.008	0.903912	0.991947	0.991622	0.087412	0.999938	0.97925	gb|nbc06a09.x1 Rabbit trigeminal nerve. Unnormalized (nbc) Oryctolagus cuniculus cDNA clone nbc06a09 3', mRNA sequence [EB373281]
ENSOCUT00000001034	0.062	-0.03	0.006	0	0.018	0.043	0.257781	0.7581	0.99128	0.9994	0.999938	0.475793	protein tyrosine phosphatase, non-receptor type 3 [Source:HGNC Symbol;Acc:9655]
ENSOCUT00000014551	-0.119	-0.086	-0.09	-0.101	-0.066	-0.32	0.489608	0.747689	0.723227	0.412638	0.993794	0.010545	TIP41, TOR signaling pathway regulator-like (S. cerevisiae) [Source:HGNC Symbol;Acc:30231]
LOC100101585	0.17	-0.041	0.051	0.313	0.068	-0.075	0.187663	0.927345	0.888884	0.002027	0.975803	0.687847	gb|Oryctolagus cuniculus ADAM9 mRNA, partial cds [EF472878]
ENSOCUT00000009766	-0.2	0.029	-0.096	-0.384	-0.014	-0.111	0.017247	0.929714	0.376431	2e-06	0.999938	0.220954	gb|561-561_D02_d2_016.ab1 Rabbit heart cDNA library Oryctolagus cuniculus cDNA, mRNA sequence [EC625456]
D17418	0.009	0.053	0.004	0.031	0.025	0.014	0.956171	0.50619	0.999177	0.556725	0.996635	0.925428	gb|Oryctolagus cuniculus mRNA for T-cell receptor beta-chain V6, partial cds [D17418]
ENSOCUT00000013618	-0.523	-0.009	-0.067	-0.882	-0.441	0.08	0.605504	0.997909	0.998205	0.156659	0.966759	0.98155	small nuclear ribonucleoprotein 25kDa (U11/U12) [Source:HGNC Symbol;Acc:14161]
ENSOCUT00000012437	-0.432	-0.036	-0.004	0.139	0.083	-0.449	0.034707	0.988239	0.999833	0.479769	0.999938	0.021707	proline rich Gla (G-carboxyglutamic acid) 4 (transmembrane) [Source:HGNC Symbol;Acc:30799]
CNTF	0.006	0.019	-0.001	-0.036	0.002	-0.002	0.947137	0.773492	0.999833	0.176926	0.999938	0.991405	gb|CU465273 SSH library morulae embryo subtracted from blastocyst embryo (lcao) Oryctolagus cuniculus cDNA clone lcao0043.c.09, mRNA sequence [CU465273]
EB380063	0.012	0.035	-0.003	0.032	-0.019	-0.006	0.829251	0.38553	0.99659	0.216204	0.949963	0.944055	gb|nbc51d01.y1 Rabbit trigeminal nerve. Unnormalized (nbc) Oryctolagus cuniculus cDNA clone nbc51d01 5', mRNA sequence [EB380063]
ENSOCUT00000004473	0.489	-0.157	0.095	0.246	0.043	0.156	0.228261	0.884104	0.961307	0.475978	0.999938	0.832055	zinc finger, DHHC-type containing 13 [Source:HGNC Symbol;Acc:18413]
ENSOCUT00000011179	0.314	0.094	-0.069	-0.229	0.197	0.805	0.635934	0.980583	0.986365	0.614949	0.999938	0.069101	Unknown
EB373980	-0.103	-0.116	-0.08	-0.706	0.027	0.03	0.731335	0.764022	0.885987	2.3e-05	0.999938	0.96464	gb|nbc10e02.y1 Rabbit trigeminal nerve. Unnormalized (nbc) Oryctolagus cuniculus cDNA clone nbc10e02 5', mRNA sequence [EB373980]
ENSOCUT00000009958	0.012	0.023	0.01	0.002	-0.005	0.002	0.831069	0.660111	0.931997	0.963923	0.999938	0.986935	tyrosine aminotransferase [Source:HGNC Symbol;Acc:11573]
AY141126	-0.008	-0.011	-0.006	-0.008	0.011	-0.014	0.869257	0.843083	0.956554	0.739581	0.993833	0.673474	gb|Oryctolagus cuniculus peroxisome proliferator activated receptor alpha (PPAR-alpha) mRNA, partial cds [AY141126]
ENSOCUT00000002529	-0.005	-0.079	0.159	-0.174	-0.02	0.039	0.990553	0.720588	0.216679	0.076269	0.999938	0.886946	Unknown
ENSOCUT00000007656	0.047	-0.009	0.059	0.031	0.035	0.024	0.623147	0.994019	0.548996	0.637635	0.985295	0.874398	tripartite motif containing 35 [Source:HGNC Symbol;Acc:16285]
ENSOCUT00000007450	0.497	0.139	0.126	1.331	0.183	-0.014	0.019577	0.755165	0.794317	0	0.880776	0.991467	Unknown
ENSOCUT00000016268	0.289	0.404	0.451	0.206	0.279	0.244	0.526461	0.395704	0.259507	0.534634	0.889142	0.624261	Unknown
ENSOCUT00000006475	-0.155	-0.037	-0.167	-0.171	0.016	-0.12	0.175614	0.925022	0.138076	0.058372	0.999938	0.306623	BEN domain containing 5 [Source:HGNC Symbol;Acc:25668]
TTC10	-0.006	0.002	-0.014	-0.015	0.02	-0.035	0.946838	0.997743	0.892067	0.672615	0.972273	0.378254	gb|Oryctolagus cuniculus partial mRNA for polaris (ttc10 gene) [AJ920327]
AY171780	-0.006	-0.003	0.235	0.035	0.052	0.226	0.982224	0.997743	0.001495	0.665218	0.949963	0.002604	gb|Oryctolagus cuniculus clone mp082VH antibody variable domain mRNA, partial cds [AY171780]
ENSOCUT00000004711	0.031	0.024	0.01	0.025	-0.005	0.009	0.278319	0.520997	0.905603	0.263863	0.999938	0.865646	olfactory receptor, family 4, subfamily S, member 1 [Source:HGNC Symbol;Acc:14705]
ENSOCUT00000002367	-0.042	-0.018	-0.081	-0.275	-0.065	-0.018	0.909373	0.994908	0.833329	0.039222	0.999938	0.980953	gamma-glutamyl carboxylase [Source:HGNC Symbol;Acc:4247]
ENSOCUT00000003634	0.024	-0.006	0.005	0.044	0.008	-0.015	0.737494	0.991947	0.994577	0.250268	0.999938	0.888535	GDNF family receptor alpha 1 [Source:HGNC Symbol;Acc:4243]
EB377764	0.129	-0.131	-0.087	0.349	-0.001	-0.183	0.597883	0.673142	0.844504	0.017427	0.999938	0.356994	gb|nbc36c04.y1 Rabbit trigeminal nerve. Unnormalized (nbc) Oryctolagus cuniculus cDNA clone nbc36c04 5', mRNA sequence [EB377764]
DN883499	-0.102	-0.044	0.105	0.637	-0.237	-0.076	0.925026	0.996884	0.967426	0.087841	0.983364	0.95901	gb|naf15d02.y1 Rabbit eye cornea. Unnormalized (naf) Oryctolagus cuniculus cDNA clone naf15d02 5', mRNA sequence [DN883499]
ENSOCUT00000015394	-0.027	0.015	0.18	0.693	-0.063	0.15	0.944227	0.994908	0.256543	0	0.998746	0.329629	LSM1 homolog, U6 small nuclear RNA associated (S. cerevisiae) [Source:HGNC Symbol;Acc:20472]
DN888600	-0.003	0.28	-0.013	-0.198	0.106	-0.091	0.996903	0.423995	0.999762	0.385479	0.999938	0.873532	gb|nag16d11.y1 Rabbit eye minus lens and cornea. Unnormalized (nag) Oryctolagus cuniculus cDNA clone nag16d11 5', mRNA sequence [DN888600]
DN889207	0.021	-0.004	0.005	0.04	0.014	-0.009	0.485519	0.991947	0.975651	0.047239	0.975884	0.860396	gb|nag22e03.x1 Rabbit eye minus lens and cornea. Unnormalized (nag) Oryctolagus cuniculus cDNA clone nag22e03 3', mRNA sequence [DN889207]
ENSOCUT00000003339	0.003	-0.016	0.058	0.218	-0.025	-0.021	0.990048	0.960323	0.455349	2.4e-05	0.999938	0.870173	ring finger protein 111 [Source:HGNC Symbol;Acc:17384]
EB372666	-0.005	0.062	0.096	0.038	0.053	0.023	0.980152	0.540757	0.17792	0.545883	0.889301	0.879827	gb|nbc02a07.x1 Rabbit trigeminal nerve. Unnormalized (nbc) Oryctolagus cuniculus cDNA clone nbc02a07 3', mRNA sequence [EB372666]
ENSOCUT00000008989	0.027	0.01	0.014	0.027	-0.002	0.001	0.306489	0.880626	0.753486	0.167786	0.999938	0.995998	chromosome 12 open reading frame 54 [Source:HGNC Symbol;Acc:28553]
ENSOCUT00000001978	0.013	-0.026	0.149	0.072	-0.023	-0.023	0.971245	0.974301	0.26342	0.508374	0.999938	0.950993	basic transcription factor 3-like 4 [Source:HGNC Symbol;Acc:30547]
ENSOCUT00000007692	0.151	0.005	0.095	0.241	-0.058	0.148	0.55125	0.997743	0.843481	0.139013	0.999938	0.562393	cornichon homolog 3 (Drosophila) [Source:HGNC Symbol;Acc:26802]
LOC100009181	0.014	0.039	0.006	0.007	-0.046	0.008	0.863245	0.546074	0.990515	0.880461	0.733768	0.955462	ref|Oryctolagus cuniculus insulin (LOC100009181), mRNA [NM_001082335]
EB373884	-0.012	0.047	0.015	-0.011	-0.021	0.016	0.87661	0.34549	0.894295	0.783576	0.972413	0.829225	gb|nbc09h05.x1 Rabbit trigeminal nerve. Unnormalized (nbc) Oryctolagus cuniculus cDNA clone nbc09h05 3', mRNA sequence [EB373884]
ENSOCUT00000010411	0.567	0.288	-0.504	0.588	0.134	0.056	0.489711	0.874087	0.629601	0.301189	0.999938	0.986935	inhibitor of growth family, member 1 [Source:HGNC Symbol;Acc:6062]
EB375369	1.036	0.115	-0.272	1.797	0.156	-0.072	0.065114	0.980583	0.852363	0.000208	0.999938	0.975021	gb|nbc19h05.y1 Rabbit trigeminal nerve. Unnormalized (nbc) Oryctolagus cuniculus cDNA clone nbc19h05 5', mRNA sequence [EB375369]
ENSOCUT00000008067	0.013	-0.002	0.032	-0.009	-0.038	0.005	0.915414	0.997743	0.74485	0.87469	0.901772	0.985915	chromosome 1 open reading frame 122 [Source:HGNC Symbol;Acc:24789]
CU465553	0.008	-0.015	0.006	-0.011	0.01	-0.008	0.86775	0.725715	0.953662	0.610832	0.998472	0.875822	gb|CU465553 SSH library morulae embryo subtracted from blastocyst embryo (lcao) Oryctolagus cuniculus cDNA clone lcao0041.a.04, mRNA sequence [CU465553]
ENSOCUT00000011306	-0.168	0.001	0.161	-0.721	-0.288	-0.155	0.6132	0.999003	0.716416	0.000382	0.662512	0.662684	mitochondrial ribosomal protein L37 [Source:HGNC Symbol;Acc:14034]
ENSOCUT00000015249	0.004	0.009	-0.013	0.003	-0.012	-0.004	0.947137	0.889431	0.76877	0.893926	0.972273	0.941981	cell division cycle 20 homolog B (S. cerevisiae) [Source:HGNC Symbol;Acc:24222]
DN889356	0.077	0.066	-0.067	0.074	-0.021	0.084	0.351969	0.538989	0.493148	0.226326	0.999938	0.268954	gb|nag24a04.y1 Rabbit eye minus lens and cornea. Unnormalized (nag) Oryctolagus cuniculus cDNA clone nag24a04 5', mRNA sequence [DN889356]
ENSOCUT00000012095	-0.158	-0.157	-0.156	-0.301	-0.012	-0.298	0.367162	0.452559	0.410116	0.014597	0.999938	0.03137	gb|naf06b03.y1 Rabbit eye cornea. Unnormalized (naf) Oryctolagus cuniculus cDNA clone naf06b03 5', mRNA sequence [DN882203]
ENSOCUT00000011971	0.028	0.001	-0.02	-0.009	0.017	0	0.454539	0.997743	0.71384	0.775851	0.979065	0.998582	early B-cell factor 2 [Source:HGNC Symbol;Acc:19090]
PTGER3	0.01	-0.001	-0.004	0.012	0.006	0.01	0.7891	0.997743	0.982286	0.579816	0.999938	0.822391	gb|Oryctolagus cuniculus prostaglandin EP3 receptor (ptgerep3) mRNA, partial cds [AF125186]
AY171873	-0.069	0.001	0.919	-0.059	0.028	0.864	0.908437	0.998863	0.000164	0.835375	0.999938	0.000489	gb|Oryctolagus cuniculus clone mp128VL antibody variable domain mRNA, partial cds [AY171873]
ENSOCUT00000014438	0.018	0.023	0.001	0.011	-0.008	-0.008	0.810168	0.812016	0.999833	0.801543	0.999938	0.951192	Unknown
ENSOCUT00000013323	0.137	-0.137	0.237	0.733	0	0.089	0.852937	0.914487	0.755765	0.020422	0.999958	0.934707	Small GTP-binding protein RhoA [Source:UniProtKB/TrEMBL;Acc:Q6DUE5]
ENSOCUT00000001753	0.125	0.113	-0.739	0.285	0	-0.119	0.647677	0.775345	4.3e-05	0.074746	0.999938	0.679804	Unknown
ENSOCUT00000013622	0.015	0.06	-0.003	-0.015	0.002	0.02	0.877634	0.331523	0.999755	0.755733	0.999938	0.830734	growth differentiation factor 2 [Source:HGNC Symbol;Acc:4217]
ENSOCUT00000002892	-0.061	-0.154	-0.016	-0.202	-0.133	-0.034	0.710202	0.247758	0.986251	0.022186	0.634129	0.894303	gb|nbc21b01.y1 Rabbit trigeminal nerve. Unnormalized (nbc) Oryctolagus cuniculus cDNA clone nbc21b01 5', mRNA sequence [EB375541]
ENSOCUT00000003422	0.012	-0.013	0.004	-0.011	0.003	-0.016	0.841383	0.888106	0.991635	0.744538	0.999938	0.787503	Unknown
ENSOCUT00000011508	0.049	-0.03	0.048	-0.165	0.077	0.107	0.825326	0.966327	0.899101	0.102482	0.949963	0.463627	UDP-GlcNAc:betaGal beta-1,3-N-acetylglucosaminyltransferase 7 [Source:HGNC Symbol;Acc:18811]
ENSOCUT00000007762	-0.008	-0.04	0.111	-0.015	0.006	0.067	0.971125	0.785841	0.113981	0.844406	0.999938	0.395768	nemo-like kinase [Source:HGNC Symbol;Acc:29858]
ENSOCUT00000004355	0.307	-0.159	0.072	-0.381	0.008	-0.536	0.464749	0.855615	0.971617	0.185288	0.999938	0.100833	Unknown
ENSOCUT00000013602	1.137	0.187	-0.424	1.319	-0.159	0.343	0.248763	0.980264	0.857005	0.078131	0.999938	0.854523	transcription factor 25 (basic helix-loop-helix) [Source:HGNC Symbol;Acc:29181]
ENSOCUT00000014526	0.046	0.088	0.065	-0.028	-0.027	-0.013	0.691105	0.401056	0.568829	0.718581	0.999938	0.960874	ubiquitin-conjugating enzyme E2O [Source:HGNC Symbol;Acc:29554]
ENSOCUT00000001176	-0.16	0.06	0.49	-0.561	-0.142	0.071	0.682554	0.972585	0.054153	0.009826	0.983108	0.919772	protein tyrosine phosphatase-like (proline instead of catalytic arginine), member b [Source:HGNC Symbol;Acc:9640]
EL341904	0.477	-0.364	-0.004	0.07	-0.331	-0.21	0.226805	0.490375	0.999833	0.86189	0.830772	0.718007	gb|R-OVA-67 Rabbit ovarian cDNA library Oryctolagus cuniculus cDNA, mRNA sequence [EL341904]
ENSOCUT00000002947	-0.138	0.033	0.151	-0.282	-0.023	-0.134	0.705982	0.992516	0.749631	0.165747	0.999938	0.729065	hematological and neurological expressed 1 [Source:HGNC Symbol;Acc:14569]
ENSOCUT00000017265	0.045	-0.066	-0.051	-0.03	0.063	-0.081	0.535458	0.387579	0.521024	0.579871	0.704597	0.14747	Unknown
ENSOCUT00000002245	0.058	0.125	-0.27	0.881	0.047	-0.219	0.831069	0.596557	0.060367	0	0.999938	0.128864	transmembrane anterior posterior transformation 1 [Source:HGNC Symbol;Acc:26887]
ENSOCUT00000002221	-0.157	0.052	-0.043	-0.22	-0.126	-0.151	0.0489	0.748355	0.823314	0.00137	0.450905	0.049736	gb|Oryctolagus cuniculus breed New Zealand White P2X4 purinoceptor (P2X4) mRNA, partial cds [AF132031]
ENSOCUT00000012928	-0.006	0.026	0.011	0.011	0.015	0.031	0.959088	0.757937	0.957486	0.818049	0.999938	0.598523	Unknown
AF264608	0.007	0.019	-0.005	0.023	-0.005	-0.019	0.861514	0.544363	0.965905	0.190532	0.999938	0.453854	gb|Oryctolagus cuniculus clone DL5975 IgM heavy chain VDJ region mRNA, partial cds [AF264608]
ENSOCUT00000017378	0.003	0.001	-0.01	0.023	-0.011	0.002	0.965896	0.997743	0.866758	0.217931	0.993833	0.98476	zinc finger protein 365 [Source:HGNC Symbol;Acc:18194]
DN884555	0.109	-0.021	-0.073	-0.001	0.106	0.102	0.217476	0.962209	0.525036	0.988359	0.603497	0.225241	gb|naf23c05.x1 Rabbit eye cornea. Unnormalized (naf) Oryctolagus cuniculus cDNA clone naf23c05 3', mRNA sequence [DN884555]
SLC26A3	0.018	0	-0.001	0.014	-0.001	-0.034	0.718695	0.998117	0.999785	0.655971	0.999938	0.316985	ref|Oryctolagus cuniculus solute carrier family 26, member 3 (SLC26A3), mRNA [NM_001082098]
ENSOCUT00000002597	0.104	0.038	-0.15	0.033	0.084	0.015	0.313236	0.885349	0.102956	0.725546	0.820179	0.961256	ubiquinol-cytochrome c reductase, Rieske iron-sulfur polypeptide 1 [Source:HGNC Symbol;Acc:12587]
ENSOCUT00000000988	0.321	-0.015	-0.005	-0.726	0.187	0.475	0.674311	0.997743	0.999833	0.094068	0.999938	0.440361	SEC31 homolog B (S. cerevisiae) [Source:HGNC Symbol;Acc:23197]
ENSOCUT00000003337	0.008	0.048	0.009	-0.019	0.061	-0.004	0.949871	0.507402	0.975651	0.700694	0.63429	0.987869	chromosome 11 open reading frame 71 [Source:HGNC Symbol;Acc:25937]
ENSOCUT00000008855	0.088	-0.031	-0.148	-0.042	-0.016	-0.154	0.22909	0.86202	0.019044	0.50724	0.999938	0.012835	cerebral endothelial cell adhesion molecule [Source:HGNC Symbol;Acc:23723]
ENSOCUT00000004517	0.004	-0.011	-0.012	0.005	-0.001	-0.012	0.971125	0.911139	0.913449	0.896592	0.999938	0.864028	Unknown
ENSOCUT00000000480	0.036	0.024	-0.023	-0.295	-0.272	-0.146	0.975871	0.997743	0.999638	0.358545	0.902362	0.842309	gb|nbc42c12.y1 Rabbit trigeminal nerve. Unnormalized (nbc) Oryctolagus cuniculus cDNA clone nbc42c12 5', mRNA sequence [EB378665]
EB377014	1.1	-0.054	-0.161	2.491	0.267	-0.421	0.0067	0.994019	0.911305	0	0.954318	0.391794	gb|nbc31b05.y1 Rabbit trigeminal nerve. Unnormalized (nbc) Oryctolagus cuniculus cDNA clone nbc31b05 5', mRNA sequence [EB377014]
ENSOCUT00000003581	0.003	0.094	0.03	-1.191	0.059	0.305	0.99799	0.980325	0.999276	0.00183	0.999938	0.643812	Thioredoxin [Source:UniProtKB/Swiss-Prot;Acc:P08628]
ENSOCUT00000016266	-0.01	-0.166	-0.128	0.227	-0.152	-0.17	0.987733	0.597252	0.730548	0.170809	0.894777	0.475623	epithelial mitogen homolog (mouse) [Source:HGNC Symbol;Acc:17470]
ENSOCUT00000007005	0.01	0.056	0.006	0.032	-0.032	-0.004	0.927988	0.33825	0.986614	0.432149	0.918481	0.986754	Unknown
EB373127	0.005	0.068	0.059	-0.054	0.015	-0.022	0.980406	0.396854	0.440662	0.2964	0.999938	0.869156	gb|nbc05a08.x1 Rabbit trigeminal nerve. Unnormalized (nbc) Oryctolagus cuniculus cDNA clone nbc05a08 3', mRNA sequence [EB373127]
ENSOCUT00000005678	0.653	0.275	-1.034	0.137	-0.042	-0.574	0.019276	0.529706	0.000148	0.636272	0.999938	0.035952	mitochondrial ribosomal protein S15 [Source:HGNC Symbol;Acc:14504]
ENSOCUT00000003051	-0.13	0.029	0.019	-0.137	-0.014	0.003	0.010435	0.806141	0.921919	0.002132	0.999938	0.991417	solute carrier family 16, member 7 (monocarboxylic acid transporter 2) [Source:HGNC Symbol;Acc:10928]
EB381923	-0.002	0.029	0.006	0.031	0.017	-0.003	0.985933	0.454692	0.972347	0.18871	0.966759	0.986221	gb|nbd11c05.x1 Rabbit lens. Unnormalized (nbd) Oryctolagus cuniculus cDNA clone nbd11c05 3', mRNA sequence [EB381923]
DN882483	0.013	0.001	0.015	0.086	0.052	-0.009	0.819565	0.997743	0.849526	0.00088	0.350927	0.913268	gb|naf08a12.x1 Rabbit eye cornea. Unnormalized (naf) Oryctolagus cuniculus cDNA clone naf08a12 3', mRNA sequence [DN882483]
ENSOCUT00000003227	0.112	-0.029	-0.003	0.518	-0.003	0.267	0.751724	0.993945	0.999833	0.004363	0.999938	0.246012	gb|Rabbit macrophage cationic peptide 2 (MCP-2) mRNA, complete cds [M28884]
ENSOCUT00000017205	-0.006	0.023	0.046	-0.049	-0.004	0.045	0.955594	0.767006	0.304493	0.134958	0.999938	0.27239	neuronal pentraxin II [Source:HGNC Symbol;Acc:7953]
ENSOCUT00000012886	0.016	0.01	0.003	0.032	-0.002	-0.005	0.493735	0.809409	0.982262	0.036679	0.999938	0.924066	gastrin-releasing peptide receptor [Source:HGNC Symbol;Acc:4609]
ENSOCUT00000008817	0.183	0.096	0.117	0.076	0.002	0.04	0.341076	0.782472	0.692011	0.641137	0.999938	0.930148	Unknown
ENSOCUT00000017742	0.017	0.034	0.005	0.009	-0.002	-0.007	0.807198	0.575013	0.987933	0.836246	0.999938	0.955331	four and a half LIM domains 5 [Source:HGNC Symbol;Acc:17371]
EC623924	-0.059	-0.409	-1.538	-0.853	-0.356	-1.143	0.971127	0.61424	0.000682	0.038087	0.914328	0.012012	gb|507-507_E07_e7_054.ab1 Rabbit heart cDNA library Oryctolagus cuniculus cDNA, mRNA sequence [EC623924]
EB380757	0.009	-0.076	-0.026	-0.104	0.056	-0.075	0.970298	0.447896	0.919707	0.08417	0.893019	0.351276	gb|nbd03g04.y1 Rabbit lens. Unnormalized (nbd) Oryctolagus cuniculus cDNA clone nbd03g04 5', mRNA sequence [EB380757]
ENSOCUT00000003751	0.023	-0.006	0.017	-0.006	0.013	0.071	0.684439	0.987652	0.869457	0.891998	0.999938	0.045157	Unknown
ENSOCUT00000001788	0.16	-0.014	0.088	0.258	-0.032	0.05	0.265403	0.994908	0.708655	0.016031	0.999938	0.851169	ring finger protein 169 [Source:HGNC Symbol;Acc:26961]
ENSOCUT00000014621	0.022	-0.005	0.02	0.052	-0.006	0.024	0.454784	0.973586	0.588628	0.009285	0.999938	0.374639	Unknown
ENSOCUT00000012369	-0.033	-0.31	0.213	0.183	-0.275	0.151	0.964026	0.309488	0.52504	0.389116	0.677767	0.667195	NADH dehydrogenase (ubiquinone) Fe-S protein 1, 75kDa (NADH-coenzyme Q reductase) [Source:HGNC Symbol;Acc:7707]
ENSOCUT00000012105	0.008	0.032	0.037	0.022	0.06	-0.003	0.884153	0.324105	0.163931	0.309005	0.050335	0.972862	Unknown
ENSOCUT00000001389	-0.005	-0.052	0.021	0.033	0.022	-0.051	0.984866	0.768725	0.963413	0.703159	0.999938	0.70107	rotatin [Source:HGNC Symbol;Acc:18654]
ENSOCUT00000012998	0.059	-0.009	0.056	0.255	0.058	0.12	0.823454	0.997743	0.905018	0.033995	0.999938	0.506775	Unknown
CU464999	0.231	0.268	0.169	1.014	0.305	0.473	0.660674	0.670598	0.859365	0.000829	0.866311	0.196852	gb|CU464999 SSH library morulae embryo subtracted from blastocyst embryo (lcao) Oryctolagus cuniculus cDNA clone lcao0027.f.09, mRNA sequence [CU464999]
ENSOCUT00000011500	0.146	-0.146	0.107	0.462	0.047	0.099	0.541819	0.632709	0.78247	0.0025	0.999938	0.746082	Unknown
AY171824	0.036	0.001	0.035	0.026	0.044	-0.003	0.5123	0.997743	0.589962	0.523583	0.776514	0.991699	gb|Oryctolagus cuniculus clone mp104VH antibody variable domain mRNA, partial cds [AY171824]
DN885637	-0.015	-0.001	0.012	0.009	0.003	-0.007	0.697311	0.997743	0.843128	0.724604	0.999938	0.913848	gb|naf31a12.x1 Rabbit eye cornea. Unnormalized (naf) Oryctolagus cuniculus cDNA clone naf31a12 3', mRNA sequence [DN885637]
ENSOCUT00000016462	0.221	0.26	0.042	0.483	0.096	-0.131	0.649883	0.658436	0.993307	0.088479	0.999938	0.852465	transcription factor Dp-2 (E2F dimerization partner 2) [Source:HGNC Symbol;Acc:11751]
ENSOCUT00000009752	0.105	-0.036	0.131	0.323	-0.055	-0.018	0.596459	0.968936	0.522577	0.006965	0.999938	0.977036	thioredoxin-like 4A [Source:HGNC Symbol;Acc:30551]
ENSOCUT00000010248	0.089	-0.054	-0.095	0.002	0.028	-0.141	0.611775	0.882154	0.648006	0.990444	0.999938	0.2989	ubiquitin-conjugating enzyme E2T (putative) [Source:HGNC Symbol;Acc:25009]
ENSOCUT00000011250	-0.007	0.064	0.007	0.012	0.029	-0.004	0.942762	0.135581	0.978067	0.744312	0.887605	0.984415	fibrinogen gamma chain [Source:HGNC Symbol;Acc:3694]
ENSOCUT00000007476	-0.253	-0.179	-0.051	-0.272	-0.164	-0.291	0.003282	0.086069	0.795972	0.000393	0.270316	0.00064	Chloride intracellular channel 2 (Predicted) [Source:UniProtKB/TrEMBL;Acc:B7NZR9]
DN887999	0.06	-0.08	-0.056	0.139	0.003	-0.132	0.477873	0.374676	0.590188	0.012471	0.999938	0.035884	gb|nag10d07.x1 Rabbit eye minus lens and cornea. Unnormalized (nag) Oryctolagus cuniculus cDNA clone nag10d07 3', mRNA sequence [DN887999]
ENSOCUT00000000945	0.081	-0.039	-0.033	0.023	-0.013	-0.065	0.134218	0.673045	0.749735	0.664324	0.999938	0.232721	serine/arginine-rich splicing factor 12 [Source:HGNC Symbol;Acc:21220]
ENSOCUT00000017772	0.031	0.026	0.019	0.021	-0.022	-0.007	0.730609	0.866743	0.92815	0.71436	0.999938	0.977572	free fatty acid receptor 2 [Source:HGNC Symbol;Acc:4501]
ENSOCUT00000012840	0.15	0.148	0.523	0.407	0.166	0.125	0.599764	0.694983	0.006019	0.017994	0.887206	0.696864	ubiquitin-like modifier activating enzyme 6 [Source:HGNC Symbol;Acc:25581]
DN887776	-0.402	-0.144	0.153	-0.861	-0.039	0.315	0.278518	0.879776	0.86215	0.001878	0.999938	0.414792	gb|nag08b03.y1 Rabbit eye minus lens and cornea. Unnormalized (nag) Oryctolagus cuniculus cDNA clone nag08b03 5', mRNA sequence [DN887776]
ENSOCUT00000002643	0.004	0.018	0.011	-0.005	0.023	-0.02	0.965967	0.778518	0.913938	0.882448	0.902362	0.645907	Unknown
ENSOCUT00000013870	0.204	-0.188	0.271	0.461	-0.185	-0.119	0.469023	0.608448	0.304181	0.0135	0.876745	0.756134	stromal cell-derived factor 2 [Source:HGNC Symbol;Acc:10675]
ENSOCUT00000005396	-0.25	-0.001	-0.165	-0.108	-0.135	-0.244	0.460516	0.999484	0.765617	0.695338	0.991071	0.459108	Unknown
ENSOCUT00000005217	-0.003	0.002	0.001	0.014	-0.025	0.007	0.971623	0.997743	0.999762	0.565928	0.80409	0.927489	repetin [Source:HGNC Symbol;Acc:26809]
EB376618	-0.024	-0.01	0.044	-0.041	0.032	-0.01	0.379156	0.879776	0.050901	0.035816	0.553712	0.824571	gb|nbc28d05.x1 Rabbit trigeminal nerve. Unnormalized (nbc) Oryctolagus cuniculus cDNA clone nbc28d05 3', mRNA sequence [EB376618]
ENSOCUT00000011175	-0.018	-0.064	0.075	0.017	0.116	0.045	0.93149	0.651822	0.519908	0.849441	0.535491	0.744839	Unknown
ENSOCUT00000007449	0.202	-0.084	-0.004	0.496	-0.024	-0.053	0.098676	0.707335	0.999785	5e-06	0.999938	0.818832	ubiquitin specific peptidase 28 [Source:HGNC Symbol;Acc:12625]
ENSOCUT00000013312	0.008	0.111	0.133	0.126	0.021	0.22	0.983628	0.527706	0.349096	0.21298	0.999938	0.046612	Unknown
EB376678	0.006	-0.012	-0.039	0.007	0.001	-0.028	0.930316	0.858251	0.143221	0.792212	0.999938	0.316595	gb|nbc28g05.x1 Rabbit trigeminal nerve. Unnormalized (nbc) Oryctolagus cuniculus cDNA clone nbc28g05 3', mRNA sequence [EB376678]
ENSOCUT00000016666	0.013	0.001	-0.038	0.022	0.012	-0.032	0.793037	0.997743	0.231265	0.397343	0.999938	0.299255	LATS, large tumor suppressor, homolog 1 (Drosophila) [Source:HGNC Symbol;Acc:6514]
ENSOCUT00000000778	0.096	0.033	-0.017	0.024	0.088	-0.086	0.224835	0.867069	0.967591	0.750218	0.650918	0.268387	DENN/MADD domain containing 5B [Source:HGNC Symbol;Acc:28338]
EB374665	0.599	0.148	0.243	0.349	0.023	0.301	0.026178	0.822592	0.559517	0.144762	0.999938	0.336096	gb|nbc15b06.y1 Rabbit trigeminal nerve. Unnormalized (nbc) Oryctolagus cuniculus cDNA clone nbc15b06 5', mRNA sequence [EB374665]
ENSOCUT00000010937	0.004	0.001	0.007	0.065	-0.002	0	0.974803	0.997743	0.980822	0.058001	0.999938	0.998582	coiled-coil domain containing 38 [Source:HGNC Symbol;Acc:26843]
ENSOCUT00000013421	0.128	0.101	-0.116	-0.828	0.004	0.161	0.856952	0.957953	0.936074	0.006366	0.999938	0.819309	Unknown
CU465472	-0.014	-0.002	-0.055	-0.031	0.012	-0.045	0.616315	0.997523	0.002915	0.064989	0.962176	0.015551	gb|CU465472 SSH library morulae embryo subtracted from blastocyst embryo (lcao) Oryctolagus cuniculus cDNA clone lcao0025.e.08, mRNA sequence [CU465472]
DN889321	0.003	-0.013	0.012	-0.058	0.032	-0.029	0.979372	0.925677	0.933556	0.059722	0.865961	0.543082	gb|nag23f04.x1 Rabbit eye minus lens and cornea. Unnormalized (nag) Oryctolagus cuniculus cDNA clone nag23f04 3', mRNA sequence [DN889321]
ENSOCUT00000000754	-0.131	-0.066	-0.255	-0.16	-0.017	-0.286	0.100403	0.610188	0.000444	0.014143	0.999938	0.000143	cytochrome P450, family 39, subfamily A, polypeptide 1 [Source:HGNC Symbol;Acc:17449]
AY175613	0.015	0.03	0.005	0.016	0.019	-0.015	0.562837	0.211568	0.954527	0.344581	0.780626	0.548047	gb|Oryctolagus cuniculus clone mp223VH antibody variable domain mRNA, partial cds [AY175613]
ENSOCUT00000004512	-0.01	0.003	-0.021	-0.015	-0.03	-0.025	0.889701	0.996738	0.730174	0.635221	0.823282	0.557209	dachshund homolog 2 (Drosophila) [Source:HGNC Symbol;Acc:16814]
ENSOCUT00000003209	-0.076	-0.004	0.018	-0.061	0.068	-0.019	0.290504	0.997743	0.95057	0.26884	0.745076	0.90317	betacellulin [Source:HGNC Symbol;Acc:1121]
ENSOCUT00000017390	0.031	-0.001	0	-0.017	0.013	0.012	0.200184	0.997743	0.999833	0.389457	0.97511	0.753097	Unknown
ENSOCUT00000015347	0.015	-0.002	-0.016	0.331	0.002	-0.006	0.983628	0.998096	0.999276	0.076164	0.999938	0.997374	Sp4 transcription factor [Source:HGNC Symbol;Acc:11209]
ENSOCUT00000006941	0.385	0.204	-0.001	0.099	0.135	0.432	0.094809	0.566445	0.999833	0.662759	0.969812	0.044363	Unknown
LOC100009300	-0.206	-0.308	0.123	-0.062	-0.186	-0.349	0.479233	0.302095	0.818385	0.803478	0.885264	0.123873	ref|Oryctolagus cuniculus protein phosphatase 2 (formerly 2A), catalytic subunit, beta isoform (LOC100009300), mRNA [NM_001101707]
ENSOCUT00000008190	0.064	0.133	-0.162	-0.077	0.02	0.083	0.685285	0.33674	0.140954	0.423424	0.999938	0.543351	gb|nbd01e06.y1 Rabbit lens. Unnormalized (nbd) Oryctolagus cuniculus cDNA clone nbd01e06 5', mRNA sequence [EB380407]
ENSOCUT00000016451	0.163	0.047	0.061	1.764	0.156	-0.05	0.964026	0.997743	0.999762	0.074247	0.999938	0.995505	torsin A interacting protein 2 [Source:HGNC Symbol;Acc:24055]
EB383317	0.011	0.013	0.011	0.009	0.01	-0.005	0.586024	0.587444	0.643497	0.513825	0.927481	0.895562	gb|nbd20d05.x1 Rabbit lens. Unnormalized (nbd) Oryctolagus cuniculus cDNA clone nbd20d05 3', mRNA sequence [EB383317]
ENSOCUT00000011862	-0.368	0.17	-0.056	-0.782	-0.154	-0.07	0.016278	0.453479	0.924624	0	0.812039	0.822145	HD domain containing 2 [Source:HGNC Symbol;Acc:21078]
ENSOCUT00000015281	-0.016	0.024	0.058	1.215	-0.013	0.126	0.99589	0.997743	0.999276	0.087055	0.999938	0.967731	chromosome 2 open reading frame 81 [Source:HGNC Symbol;Acc:34350]
DN883886	0.02	-0.005	0.02	0.026	-0.015	0.037	0.793845	0.994908	0.859452	0.532041	0.999938	0.49186	gb|naf18c05.x1 Rabbit eye cornea. Unnormalized (naf) Oryctolagus cuniculus cDNA clone naf18c05 3', mRNA sequence [DN883886]
ENSOCUT00000000264	0.004	0.002	0.002	0.026	-0.015	0.011	0.948969	0.995044	0.998323	0.155927	0.927481	0.775406	Unknown
ENSOCUT00000011009	0.008	-0.005	0.012	-0.013	0.003	-0.003	0.894837	0.981809	0.866718	0.625189	0.999938	0.984008	Unknown
ENSOCUT00000003874	0.025	0.097	0.078	0.036	0.092	0.164	0.949871	0.732803	0.822045	0.81921	0.954318	0.310202	FH2 domain containing 1 [Source:HGNC Symbol;Acc:29363]
ENSOCUT00000007259	0.058	0.072	0.16	-0.085	0.014	-0.074	0.52447	0.478174	0.015478	0.159289	0.999938	0.350206	striatin, calmodulin binding protein [Source:HGNC Symbol;Acc:11424]
ENSOCUT00000005184	-0.156	-0.036	-0.101	-0.402	0.015	-0.052	0.313236	0.96042	0.661345	0.000482	0.999938	0.85307	gb|nbd12d04.y1 Rabbit lens. Unnormalized (nbd) Oryctolagus cuniculus cDNA clone nbd12d04 5', mRNA sequence [EB382096]
ENSOCUT00000016544	-0.008	0.019	0.014	-0.016	-0.043	0.017	0.958338	0.904164	0.954527	0.749895	0.861151	0.878319	Unknown
ENSOCUT00000017837	-0.019	-0.149	-0.021	-0.121	-0.005	-0.058	0.947263	0.269813	0.973915	0.181644	0.999938	0.743733	SEC14 and spectrin domains 1 [Source:HGNC Symbol;Acc:18379]
LTB4DH	0.494	0.146	0.025	-0.791	-0.796	-0.436	0.062236	0.809931	0.998205	0.000487	0.008461	0.091028	ref|Oryctolagus cuniculus leukotriene B4 12-hydroxydehydrogenase (LTB4DH), mRNA [NM_001082702]
EB379739	0.022	-0.016	0.01	-0.007	-0.005	0.042	0.659681	0.851584	0.948564	0.858916	0.999938	0.233418	gb|nbc49c01.x1 Rabbit trigeminal nerve. Unnormalized (nbc) Oryctolagus cuniculus cDNA clone nbc49c01 3', mRNA sequence [EB379739]
EB384024	0.098	0.055	0.17	0.534	0.003	0.489	0.91236	0.991947	0.877515	0.09976	0.999938	0.2207	gb|nbd25a02.x1 Rabbit lens. Unnormalized (nbd) Oryctolagus cuniculus cDNA clone nbd25a02 3', mRNA sequence [EB384024]
ENSOCUT00000010212	-0.208	-0.258	0.03	-0.418	-0.126	0.407	0.684131	0.664876	0.998205	0.148648	0.999938	0.26128	gb|naf28d02.y1 Rabbit eye cornea. Unnormalized (naf) Oryctolagus cuniculus cDNA clone naf28d02 5', mRNA sequence [DN885245]
ENSOCUT00000011300	0.024	0.011	0.002	-0.004	-0.008	-0.02	0.625292	0.932702	0.999762	0.921327	0.999938	0.718603	Unknown
ENSOCUT00000004418	0.014	0.056	-0.055	-0.017	0.007	-0.069	0.8645	0.290878	0.241092	0.682644	0.999938	0.082543	cAMP responsive element binding protein 3-like 1 [Source:HGNC Symbol;Acc:18856]
EB375663	0.027	-0.016	0.002	0.026	0.007	-0.037	0.495081	0.818907	0.999755	0.348958	0.999938	0.251796	gb|nbc21h11.x1 Rabbit trigeminal nerve. Unnormalized (nbc) Oryctolagus cuniculus cDNA clone nbc21h11 3', mRNA sequence [EB375663]
EB381606	0.081	-0.175	0.115	-0.1	-0.04	-0.017	0.751724	0.421148	0.671498	0.49895	0.999938	0.984008	gb|nbd09c06.y1 Rabbit lens. Unnormalized (nbd) Oryctolagus cuniculus cDNA clone nbd09c06 5', mRNA sequence [EB381606]
ENSOCUT00000009603	0.046	-0.035	-0.09	-0.047	0.001	-0.098	0.436567	0.689915	0.056142	0.265766	0.999938	0.029977	family with sequence similarity 114, member A1 [Source:HGNC Symbol;Acc:25087]
DN883474	0.005	-0.002	0.037	0.009	0.004	0.011	0.948445	0.997743	0.259188	0.777928	0.999938	0.847252	gb|naf15b03.x1 Rabbit eye cornea. Unnormalized (naf) Oryctolagus cuniculus cDNA clone naf15b03 3', mRNA sequence [DN883474]
LOC100008600	0.505	0.308	-0.208	-0.012	-0.088	0.158	0.284741	0.678133	0.843104	0.981228	0.999938	0.859573	ref|Oryctolagus cuniculus cystatin B (LOC100008600), mRNA [NM_001081989]
ENSOCUT00000013251	-0.04	-0.066	-0.022	-0.133	-0.174	-0.284	0.908506	0.882623	0.986692	0.325039	0.69747	0.049788	structural maintenance of chromosomes 5 [Source:HGNC Symbol;Acc:20465]
ENSOCUT00000000044	-0.003	0.004	0.005	0.035	-0.012	-0.006	0.973116	0.993945	0.978249	0.141487	0.999938	0.941572	chromosome 11 open reading frame 65 [Source:HGNC Symbol;Acc:28519]
ENSOCUT00000002855	-0.311	-0.127	-0.555	-1.372	0.017	-0.724	0.216012	0.80886	0.009494	0	0.999938	0.000908	cyclin-dependent kinase 1 [Source:HGNC Symbol;Acc:1722]
ENSOCUT00000014506	0.148	-0.062	-0.073	0.152	-0.047	-0.061	0.016672	0.51736	0.357784	0.004927	0.911969	0.419223	Unknown
EB373905	0.022	0.006	-0.025	0.045	-0.004	-0.017	0.633622	0.983347	0.626834	0.097452	0.999938	0.766085	gb|nbc10a04.y1 Rabbit trigeminal nerve. Unnormalized (nbc) Oryctolagus cuniculus cDNA clone nbc10a04 5', mRNA sequence [EB373905]
ENSOCUT00000017580	0.031	-0.002	0.043	0.014	0.009	0	0.758473	0.997743	0.694643	0.828504	0.999938	0.998582	olfactory receptor, family 11, subfamily H, member 4 [Source:HGNC Symbol;Acc:15347]
DN891005	-0.009	0.001	0.013	0.022	0.014	0.001	0.899918	0.997902	0.892364	0.454421	0.999484	0.997044	gb|nag39e07.x1 Rabbit eye minus lens and cornea. Unnormalized (nag) Oryctolagus cuniculus cDNA clone nag39e07 3', mRNA sequence [DN891005]
ENSOCUT00000008701	-1.119	-0.514	0.686	-1.9	-0.706	0.548	0.00235	0.301017	0.072098	0	0.258428	0.153959	glutathione S-transferase omega 1 [Source:HGNC Symbol;Acc:13312]
ENSOCUT00000002653	0.039	-0.037	0.011	-0.014	-0.01	-0.006	0.078893	0.167897	0.834234	0.492155	0.996635	0.920056	Rho GTPase activating protein 39 [Source:HGNC Symbol;Acc:29351]
ENSOCUT00000002279	0.026	-0.006	0.021	0.001	0.017	0.005	0.545337	0.986584	0.742506	0.980298	0.987244	0.963557	Unknown
AY171677	0.025	-0.019	0.399	0.093	-0.05	0.441	0.939447	0.991187	0.000456	0.406492	0.999938	0.000176	gb|Oryctolagus cuniculus clone mp030VH antibody variable domain mRNA, partial cds [AY171677]
EB378488	-0.019	0.02	0.026	0.22	0.028	-0.027	0.976375	0.997067	0.99128	0.202462	0.999938	0.972482	gb|nbc41b09.x1 Rabbit trigeminal nerve. Unnormalized (nbc) Oryctolagus cuniculus cDNA clone nbc41b09 3', mRNA sequence [EB378488]
ENSOCUT00000009287	-0.142	-0.036	-0.432	0.506	0.067	-0.43	0.649897	0.990122	0.038469	0.005215	0.999938	0.03438	choline phosphotransferase 1 [Source:HGNC Symbol;Acc:17852]
ENSOCUT00000002562	-0.041	0.003	-0.073	0.022	-0.002	0.009	0.672686	0.997743	0.356832	0.747489	0.999938	0.969036	Unknown
ENSOCUT00000012110	0.014	0.004	0.003	0.021	-0.004	-0.012	0.623637	0.98695	0.984841	0.22541	0.999938	0.678555	Unknown
ENSOCUT00000001626	0.009	-0.008	0.003	0.038	0.014	-0.017	0.929678	0.983505	0.999276	0.301288	0.999938	0.841791	Unknown
ENSOCUT00000005548	0.014	0.024	0.032	0.031	-0.047	0.004	0.895664	0.838852	0.723586	0.481263	0.80409	0.988133	chromosome 1 open reading frame 187 [Source:HGNC Symbol;Acc:25054]
ENSOCUT00000007620	0.794	0.101	-0.24	0.687	-0.263	0.178	0.247125	0.990262	0.905473	0.198039	0.999938	0.911079	Eukaryotic translation initiation factor 3 subunit I [Source:UniProtKB/Swiss-Prot;Acc:Q5IH81]
ENSOCUT00000005021	-0.102	-0.363	-0.142	-0.563	-0.251	0.177	0.805633	0.209312	0.764681	0.003763	0.740164	0.569859	Unknown
ENSOCUT00000008900	0.062	0.038	-0.069	0.055	-0.095	-0.057	0.77712	0.951748	0.818783	0.667774	0.909234	0.820798	ubiquitin-conjugating enzyme E2D 4 (putative) [Source:HGNC Symbol;Acc:21647]
ENSOCUT00000006989	-0.115	-0.079	-0.01	-0.214	0.054	0.051	0.368191	0.68319	0.998205	0.017316	0.99125	0.795518	euchromatic histone-lysine N-methyltransferase 2 [Source:HGNC Symbol;Acc:14129]
ENSOCUT00000015300	0.02	0.037	0.016	0.042	-0.034	-0.008	0.743457	0.514267	0.891811	0.202823	0.851484	0.944152	Rho GTPase activating protein 36 [Source:HGNC Symbol;Acc:26388]
DN888453	-0.287	-0.037	-0.073	-0.374	0.009	-0.134	0.001132	0.893933	0.610206	5e-06	0.999938	0.138928	gb|nag14h05.x1 Rabbit eye minus lens and cornea. Unnormalized (nag) Oryctolagus cuniculus cDNA clone nag14h05 3', mRNA sequence [DN888453]
ENSOCUT00000012768	-0.086	0.035	-0.005	-0.083	-0.006	-0.014	0.235253	0.82393	0.999276	0.143685	0.999938	0.945391	contactin 6 [Source:HGNC Symbol;Acc:2176]
FMO1	0.3	-0.424	1.246	0.079	-0.062	0.768	0.161225	0.066806	0	0.701905	0.999938	8.9e-05	ref|Oryctolagus cuniculus flavin containing monooxygenase 1 (FMO1), mRNA [NM_001082285]
ENSOCUT00000003395	0.05	0.047	0.002	0.02	-0.025	-0.007	0.450834	0.581322	0.999833	0.720303	0.994997	0.976276	solute carrier organic anion transporter family, member 6A1 [Source:HGNC Symbol;Acc:23613]
ENSOCUT00000014287	0.023	0.005	0.004	0.013	0.016	-0.002	0.684439	0.994019	0.994932	0.744788	0.999938	0.99368	dual oxidase maturation factor 2 [Source:HGNC Symbol;Acc:32698]
[truncated: 17,880 more rows]
