# Supplementary material for: Dermal wound transcriptomic responses to Infection with Pseudomonas aeruginosa versus Klebsiella pneumoniae in a rabbit ear wound model
Source: BMC Clin Pathol. 2014 May 2;14:20. doi: 10.1186/1472-6890-14-20 (PMC4101837; doi:10.1186/1472-6890-14-20)
Supplement: Additional file 2 — Genes upregulated to a greater extent in K.p. -infected wounds on POD4. [file 1472-6890-14-20-S2.xls]

## Sheet: Sheet0
	Additional file 2: Genes upregulated to a greater extent in K.p.-infected wounds on POD4.
Symbol	Entrez Gene Name	Log Ratio	p-value
EGLN3	egl nine homolog 3 (C. elegans)	2.219	7.70E-05
HILPDA	hypoxia inducible lipid droplet-associated	1.777	1.92E-04
CYR61	cysteine-rich, angiogenic inducer, 61	1.717	1.96E-04
CYP4B1	cytochrome P450, family 4, subfamily B, polypeptide 1	1.618	1.94E-02
NF2	neurofibromin 2 (merlin)	1.412	4.12E-03
IQGAP1	IQ motif containing GTPase activating protein 1	1.207	1.03E-03
MXD1	MAX dimerization protein 1	1.011	3.69E-02
TPI1	triosephosphate isomerase 1	0.920	4.82E-02
CD5	CD5 molecule	0.801	1.81E-02
PGAM1	phosphoglycerate mutase 1 (brain)	0.797	2.09E-02
KRT78	keratin 78	0.784	4.62E-04
MAP4K5	mitogen-activated protein kinase kinase kinase kinase 5	0.732	1.80E-03
RNF149	ring finger protein 149	0.722	4.79E-02
ZSWIM6	zinc finger, SWIM-type containing 6	0.713	6.10E-03
GINM1	glycoprotein integral membrane 1	0.705	5.17E-03
CCM2	cerebral cavernous malformation 2	0.668	1.71E-02
ALAS2	aminolevulinate, delta-, synthase 2	0.660	5.71E-03
SLC44A2	solute carrier family 44, member 2	0.581	1.46E-02
ACOT9	acyl-CoA thioesterase 9	0.561	3.93E-02
CRHBP	corticotropin releasing hormone binding protein	0.486	2.54E-02
FAM172A	family with sequence similarity 172, member A	0.449	1.80E-03
AAGAB	alpha- and gamma-adaptin binding protein	0.410	2.10E-03
DSCR3	Down syndrome critical region gene 3	0.392	2.94E-02
CYP27B1	cytochrome P450, family 27, subfamily B, polypeptide 1	0.377	3.37E-02
MTFP1	mitochondrial fission process 1	0.373	1.10E-05
KRT8	keratin 8	0.371	1.60E-02
ALDH1A3	aldehyde dehydrogenase 1 family, member A3	0.352	2.45E-03
BLZF1	basic leucine zipper nuclear factor 1	0.339	1.46E-02
SLC5A8	solute carrier family 5 (iodide transporter), member 8	0.316	2.27E-03
ZNF292	zinc finger protein 292	0.224	1.07E-02
SOS2	son of sevenless homolog 2 (Drosophila)	0.221	9.98E-03
PDK1	pyruvate dehydrogenase kinase, isozyme 1	0.183	1.85E-02
TRIM26	tripartite motif containing 26	0.154	1.43E-02
AIFM3	apoptosis-inducing factor, mitochondrion-associated, 3	0.146	3.14E-02
CPNE6	copine VI (neuronal)	0.142	7.75E-03
RNF6	ring finger protein (C3H2C3 type) 6	0.079	6.45E-03
