# Supplementary material for: Dermal wound transcriptomic responses to Infection with Pseudomonas aeruginosa versus Klebsiella pneumoniae in a rabbit ear wound model
Source: BMC Clin Pathol. 2014 May 2;14:20. doi: 10.1186/1472-6890-14-20 (PMC4101837; doi:10.1186/1472-6890-14-20)
Supplement: Additional file 3 — Upstream regulators and the 56 downstream molecules unique to P.a. -infected wounds they are inferred to regulate on POD4. [file 1472-6890-14-20-S3.xls]

## Sheet: Sheet0
Additional file 3: Upstream regulators and the 56 downstream molecules unique to P.a.-infected wounds they are inferred to regulate on POD4.
Symbol	Synonym(s)	Entrez Gene Name	Affymetrix/Affymetrix SNP ID/Agilent/CAS Registry Number/CodeLink/dbSNP/Ensembl/Entrez Gene/GenBank/Gene Symbol - mouse (Entrez Gene)/Gene Symbol - rat (Entrez Gene)/Gene symbol -- human (Hugo / HGNC, Entrez Gene)/GenPept/GI Number/Human Metabolome Database (HMDB)/Illumina/Ingenuity/International Protein Index/KEGG/Life Technologies (Applied Biosystems)/miRBase (mature)/miRBase (stemloop)/PubChem…	Log Ratio	p-value	Location	Family	Drugs	Entrez Gene ID for Human	Entrez Gene ID for Mouse	Entrez Gene ID for Rat
ARID5A	D430024K22Rik, LOC100132284, MRF-1, RP11-363D14, UNQ5814	AT rich interactive domain 5A (MRF1-like)	ARID5A	1.541	0.0	Nucleus	transcription regulator		10865	214855	316327
AVP	ADH, ARG8 VASOPRESSIN, ARVP, AVP-NPII, AVRP, DI, NEUROPHYSIN II, RP23-100C5.5, Vas, VP, Vsp	arginine vasopressin	AVP	1.426	0.004317	Extracellular Space	other		551	11998	24221
BHLHE40	Basic helix loop helix, Basic helix-loop-helix domain containing, class b2, BHLHB2, C130042M06Rik, Clast5, CR8, DEC1, HLHB2, SHARP-2, STRA13, Stra14	basic helix-loop-helix family, member e40	BHLHB2	1.75	2.0E-6	Nucleus	transcription regulator		8553	20893	79431			upstream regulators are bolded
CCL20	CHEMOKINE EXUDUS 1, CKb4, exodus-1, LARC, MIP-3-alpha, MIP-3A, MIP-3[a], Mip3, SCYA20, ST38	chemokine (C-C motif) ligand 20	CCL20	2.348	0.0	Extracellular Space	cytokine		6364	20297	29538
CCL5	D17S136E, eoCP, MuRantes, RANTES, RNTES, RP23-320E6.2, SCYA5, Similar to merantes, SIS-delta, SISd, TCP228	chemokine (C-C motif) ligand 5	CCL5	2.253	6.0E-6	Extracellular Space	cytokine		6352	20304	81780
CD14	BOS 8248, CD14 ANTIGEN, lipopolysaccharide (LPS) receptor	CD14 molecule	CD14	2.591	0.004966	Plasma Membrane	transmembrane receptor		929	12475	60350
CD2	CD2R, Erythrocyte receptor, LFA-2, LFA-3 receptor, LFA3R, LOC100128308, Ly-37, OX-34, RP4-655N15.2, SRBC, T11	CD2 molecule	CD2	0.158	0.045748	Plasma Membrane	transmembrane receptor	alefacept, siplizumab	914	12481	497761
CD48	AI449234, AW610730, BCM1, BCM1 surface antigen, BLAST, BLAST-1, CD48 ANTIGEN, hCD48, mCD48, MEM-102, RP11-404F10.3, Sgp-60, SLAMF2	CD48 molecule	CD48	1.77	3.3E-5	Plasma Membrane	other		962	12506	245962
CD5	BOS 24667, CD5 ANTIGEN, LEU1, Ly-1, Ly-12, Ly-A, Lyt-1, OKT1, T1	CD5 molecule	CD5	0.798	0.00684	Plasma Membrane	transmembrane receptor		921	12507	54236
Collagen type I	Cn1, COL1, Collagen I, Collagen Type1, Collagen1, type 1 COLLAGEN, type I COLLAGEN					Other	complex
CSF2	Csfgm, GMCSF, MGI-IGM, NIF, RP23-309E16.1	colony stimulating factor 2 (granulocyte-macrophage)	CSF2	2.389	0.0	Extracellular Space	cytokine		1437	12981	116630
CTSH	ACC-4, ACC-5, AL022844, CATHEPSIN H, CPSB, minichain	cathepsin H	CTSH	1.447	3.06E-4	Cytoplasm	peptidase		1512	13036	25425
CTSS	BOS 2911, CatS	cathepsin S	CTSS	1.662	1.94E-4	Cytoplasm	peptidase		1520	13040	50654
CXCR4	CD184, CHEMOKINE CXC4 receptor, CHEMOKINE receptor 4, Cmkar4, D2S201E, FB22, FUSIN, HM89, HSY3RR, LAP3, LCR1, LESTR, LOC100047410, NPY3R, NPYR, NPYRL, NPYY3R, PB-CKR, PBSF/SDF-1, Sdf1r, WHIM	chemokine (C-X-C motif) receptor 4	CXCR4	1.57	6.28E-4	Plasma Membrane	G-protein coupled receptor	plerixafor	7852	12767	60628
DHX58	B430001I08Rik, D11LGP2, D11Lgp2e, LGP2, LPG2, RGD1310093, RLR-3, RP23-390D17.5	DEXH (Asp-Glu-X-His) box polypeptide 58	NP_077024	1.939	1.8E-5	Cytoplasm	enzyme		79132	80861	303538
DOCK8	1200017A24RIK, 5830472H07RIK, A130095G14RIK, AI461977, MRD2, RP11-165F24.7, ZIR8	dedicator of cytokinesis 8				Cytoplasm	other		81704	76088	499337
DUSP5	Cpg21, DSP5, DUAL-SPECIFICITY protein PHOSPHATASE, DUSP, Gm337, HVH3, VH3	dual specificity phosphatase 5	DUSP5	1.606	0.0	Nucleus	phosphatase		1847	240672	171109
EBI3	IL-27, IL-27B, LOC682552	Epstein-Barr virus induced 3				Extracellular Space	cytokine		10148	50498	680609
EDN1	ET-1, HDLCQ7, PPET1, preproET	endothelin 1				Extracellular Space	cytokine		1906	13614	24323
EGR1	A530045N19Rik, AT225, Early Growth Response 1, egr, ETR103, G0S30, Krox-1, KROX-24, Ngf1, NGF1-A, Ngfi, NGFI-A, TIS8, V5, Zenk, Zfp-6, ZIF-268, ZIF/268, ZNF225	early growth response 1	EGR1	2.611	0.0	Nucleus	transcription regulator		1958	13653	24330
FCGR2B	AI528646, CD32, CD32 antigen, CD32B, F630109E10Rik, Fc Gamma 2a, Fc gamma R2, FC gamma RIIB, FC receptor TC9, FC receptor, IgG, low affinity IIb, FC receptor, IgG, low afinity IIb, FCG2, FCGR2, Fcgr2a, FCGR2B1, FcgRII, Fcr-2, Fcr-3, FCRII, FcRII-b, Fc[g]RII, FcγRIIB, IGFR2, IgG Fc receptor II-b, Ly-17, Ly-m20, LyM-1, RP11-474I16.2	Fc fragment of IgG, low affinity IIb, receptor (CD32)	NP_003992	2.863	0.0	Plasma Membrane	transmembrane receptor		2213	14130	289211
GBP1	5830475C06, GBP, GBPI, IFI67-K, Mag-1, Mpa-1	guanylate binding protein 1, interferon-inducible	NP_002044	2.38	3.0E-6	Cytoplasm	enzyme		2633		304266
GNA13	AU024132, AU043124, G protein alpha 13, G13, GALPHA13, Gα13, RP23-465A12.1	guanine nucleotide binding protein (G protein), alpha 13	GNA13	1.358	0.0	Plasma Membrane	enzyme		10672	14674	303634
GPX1	AI195024, AL033363, CGPx, GLUTATHIONE PEROXIDASE LIKE, Gpx, GPXD, GSHPx, GSHPX1	glutathione peroxidase 1	GPX1	1.331	0.03491	Cytoplasm	enzyme		2876	14775	24404
HP	Ba1-647, BP, HAPTOGLOBIN 1 precursor, HAPTOGLOBIN alpha 2FS-beta, HAPTOGLOBIN-1 alpha-2 CHAIN, HAPTOGLOBIN-2 alpha-2 CHAIN, HP-1, hp2-alpha, HP2ALPHA2, HPA1S, PreR-Co	haptoglobin	NP_001119574	1.905	0.028976	Extracellular Space	peptidase		3240	15439	24464
HSPA5	AL022860, AU019543, baffled, BIP, D2Wsu141e, D2Wsu17e, GRP78, HEAT SHOCK 70KDA protein5, Hsce70, HSP70-5, IDBP2, Immunoglobulin heavy chain binding, mBiP, MIF2, RP23-446N16.1, SEZ-7	heat shock 70kDa protein 5 (glucose-regulated protein, 78kDa)	HSPA5	1.739	0.002611	Cytoplasm	enzyme		3309	14828	25617
Ifn	INTERFERON					Extracellular Space	group
IFN alpha/beta	Ifn type i, IFN-I, IFNα/β, IFNα/β late, Interferon alpha/beta					Extracellular Space	group
Ifn gamma	Ifn gamma Receptor, IFNγR					Plasma Membrane	complex
IFN type 1	IFN type I, type I IFN, type1 Interferon					Other	group
IFNA1/IFNA13	BC114392, Gm12597, Gm13280, Ifa1, Ifa2, Ifa5, Ifa6, Ifa7, Ifa8, Ifa9, IFL, IFN, IFN-ALPHA, IFN-alpha1, IFN-alphaD, IFN-delta, IFN-[a]11, IFN-α1, IFNA1, Ifna11, Ifna12, IFNA13, Ifna14, Ifna2, Ifna5, Ifna6, Ifna6T, Ifna7, Ifna8, IFNa8/6, Ifna9, IFNA@, Ifnaa, Ifnab, IFNAD, Ifnat6, IFNα, INF-alpha, LOC100365568, LOC384100, LOC678807, LOC680208, MuIFN-alpha-A, OTTMUSG00000007655, OTTMUSG00000007662, O…	interferon, alpha 1				Extracellular Space	cytokine		3439|3447	15972|15968|242517|15962|15965|230398|404549|15974|230396|15964|15969|15970|242519	690894|680208|502959
IFNA2	Ifa2, IFN alpha 2A, IFN alpha2, IFN alpha2b, IFN-alphaA, IFN-α2, IFNA, IFNA2 A, INFA2, RP11-354P17.2, RP23-139P14.4	interferon, alpha 2	NP_000596	-0.005	0.881506	Extracellular Space	cytokine		3440
IFNAR1	alpha CHAIN of type I IFNR, AVP, BOS 509, CD118, Ifar, IFN alpha/beta receptor 1, IFN receptor CHAIN 1, IFN receptor type 1, IFN type 1 receptor, IFN α/βR, IFN-alpha-beta-R, IFN-alpha-REC, Ifn-alpha/beta-receptor, IFNalpha/betaR, IFNAR, IFNBR, IFRC, Infar, Interferon Receptor, LOC284829, type 1 interferon receptor, Type I IFNR, Type I infr	interferon (alpha, beta and omega) receptor 1	IFNAR1	0.306	3.0E-6	Plasma Membrane	transmembrane receptor	interferon alfacon-1, PEG-interferon alfa-2a, interferon beta-1a, recombinant interferon, interferon alfa-n1, IFNA2, interferon alfa-2b/ribavirin, pegintron, interferon beta-1b	3454	15975	288264
IFNB1	IFB, IFF, Ifn beta1b, IFN-beta, IFN-β, IFN-β1, IFNB, IFNB1A, neoferon, recombinantinterferon beta 1a, RP11-113D19.1, RP23-19G2.2	interferon, beta 1, fibroblast				Extracellular Space	cytokine		3456	15977	24481
IFNG	IFG, IFI, IFN gamma, IFN type II, IFN-γ, IFNG2, type II INTERFERON	interferon, gamma	NP_000610	1.32	0.003039	Extracellular Space	cytokine		3458	15978	25712
IFNL1	IFN LAMBDA 1, IL-29	interferon, lambda 1				Extracellular Space	cytokine		282618
IL10RA	AW553859, CD210, CD210a, CDw210, CDW210A, HIL-10R, IL-10 Rα, IL-10R1, IL10R, mIL-10R	interleukin 10 receptor, alpha	IL10RA	1.44	0.0	Plasma Membrane	transmembrane receptor		3587	16154	117539
IL12 (family)						Extracellular Space	group
IL15	AI503618, IL-T	interleukin 15	NP_000576	0.083	0.082464	Extracellular Space	cytokine		3600	16168	25670
IL17F	C87042, CANDF6, ML-1	interleukin 17F	IL17F	0.219	0.00181	Extracellular Space	cytokine		112744	257630	301291
IL17RA	AW538159, CANDF5, CD217, CDw217, hIL-17R, IL17 receptor, IL17FR, IL17R, LOC150166, VDw217	interleukin 17 receptor A	IL17RA	1.568	0.0	Plasma Membrane	transmembrane receptor		23765	16172	312679
IL1RAP	6430709H04RIK, AI255955, AV239853, C3orf13, Il-1 receptor accessory protein, IL-1RAcP, IL1R3, Il1racpb, ILRAP	interleukin 1 receptor accessory protein	IL1RAP	2.524	0.0	Plasma Membrane	transmembrane receptor		3556	16180	25466
IL3	BPA, Csfmu, ERYTHROID COLONY POTENTIATING FACTOR, HCGF, MCGF, MULTI-CSF, PSF, RP23-309E16.5	interleukin 3 (colony-stimulating factor, multiple)				Extracellular Space	cytokine		3562
IL6R	CD126, Gp80, IL-6R-1, IL-6RA, Il6 receptor, IL6Q, IL6R alpha, IL6RQ, INTERLEUKIN-6 receptors	interleukin 6 receptor				Plasma Membrane	transmembrane receptor	tocilizumab	3570	16194	24499
IL7	A630026I06RIK, hlb368	interleukin 7				Extracellular Space	cytokine		3574	16196	25647
IRF1	AU020929, IFN REGULATORY FACTOR 1, ISGF2, LSIR, MAR, RP23-303F24.1	interferon regulatory factor 1	IRF1	2.302	0.0	Nucleus	transcription regulator		3659	16362	24508
IRF7	IFNRG7A, IRF-7H, IRF7A, IRF7C	interferon regulatory factor 7	IRF7	2.272	0.001355	Nucleus	transcription regulator		3665	54123	293624
LASP1	AA408629, Def-4, Lim and sh3 protein 1, MLN50, RP23-386E10.6, SH3P6, Tg(Col1a1-lacZ)1Ngma	LIM and SH3 protein 1	LASP1	1.528	3.0E-6	Cytoplasm	transporter		3927	16796	29278
LDL	Beta Lipoprotein, Low density lipoprotein, Oxidised LDL					Plasma Membrane	complex
LY96	ESOP-1, MD-2	lymphocyte antigen 96	LY96	2.672	0.0	Plasma Membrane	transmembrane receptor		23643	17087	448830
lymphotoxin-alpha1-beta2	LT alpha 1 beta 2, LT alpha beta, LT α1β2, Lymphotoxin-alpha 1/beta 2					Extracellular Space	complex
MCL1	AW556805, BCL2L3, EAT, MCL1-ES, mcl1/EAT, MCL1L, TM	myeloid cell leukemia sequence 1 (BCL2-related)	MCL1	1.971	0.0	Cytoplasm	transporter		4170	17210	60430
MMP1	CLG, CLGN, Collagenase, INTERSTITIAL COLLAGENASE, Mcol-A, Mmp1a	matrix metallopeptidase 1 (interstitial collagenase)	NP_002412	1.743	0.001396	Extracellular Space	peptidase	marimastat	4312	83995	300339
MMP3	CHDS6, MT3-MMP, SL-1, SLN-1, STMY, STMY1, STR-1, STROMELYSIN, Transin-1 Metalloprotease	matrix metallopeptidase 3 (stromelysin 1, progelatinase)	MMP3	3.37	9.0E-6	Extracellular Space	peptidase	marimastat	4314	17392	171045
MYD88	MYD88D	myeloid differentiation primary response 88	MYD88	1.435	8.0E-6	Plasma Membrane	other		4615	17874	301059
NAMPT	1110035O14Rik, AI314458, AI480535, NAmPRTase, PBEF, PBEF1, Pre-B-Cell Colony Enhancing Eactor, PRE-B-CELL COLONY-ENHANCING FACTOR, PRE-B-CELL COLONY-ENHANCING FACTOR 1, VF, VISFATIN	nicotinamide phosphoribosyltransferase	NP_005737	1.344	0.0	Extracellular Space	cytokine		10135	59027	297508
NFKBIE	IKBE, RP1-302G2.2, Slc35b2	nuclear factor of kappa light polypeptide gene enhancer in B-cells inhibitor, epsilon	NFKBIE	2.387	0.0	Nucleus	transcription regulator		4794	18037	316241
NMI	N-MYC INTERACTOR, RP23-332K7.4	N-myc (and STAT) interactor	NMI	1.679	1.6E-5	Cytoplasm	transcription regulator		9111	64685	311021
NOD1	C230079P11, CARD4, CASPASE RECRUITMENT domain family 4, CLR7.1, F830007N14Rik, NLRC1, RGD1562269	nucleotide-binding oligomerization domain containing 1	NOD1	1.427	0.0	Cytoplasm	other		10392	107607	500133
NOD2	ACUG, BLAU, CARD15, CD, CLR16.3, F830032C23Rik, IBD1, NLRC2, NOD2B, PSORAS1	nucleotide-binding oligomerization domain containing 2	NOD2	1.456	0.0	Cytoplasm	other		64127	257632	291912
NR4A1	Gfrp, GFRP1, Hbr-1, HMR, Hormone receptor, N10, NAK-1, NGFI-B, NP10, NUR77, NURA, TIS1, TR3, TR3 ORPHAN receptor	nuclear receptor subfamily 4, group A, member 1	NR4A1	1.408	0.0	Nucleus	ligand-dependent nuclear receptor		3164	15370	79240
OASL	7530414C13Rik, Oasl1, oasl9, OASLd, p59-OASL, TRIP-14	2'-5'-oligoadenylate synthetase-like	OASL	1.358	0.002236	Cytoplasm	enzyme		8638	231655	304545
PDE4B	DPDE4, dunce, PDE4/IVb, Pde4b1, Pde4b2, Pde4B3, Pde4B4, PDE4B5, PDEIVB, Phosphodiesterase 4B, cAMP specific, R74983, RP23-57D24.1, RP5-876C12.1	phosphodiesterase 4B, cAMP-specific	PDE4B	1.414	0.0	Cytoplasm	enzyme	enprofylline, dyphylline, nitroglycerin, arofylline, tetomilast, L 869298, ibudilast, aminophylline, anagrelide, cilomilast, milrinone, dipyridamole, L-826,141, ketotifen, roflumilast, tolbutamide, papaverine, theophylline, pentoxifylline, caffeine	5142	18578	24626
PIM1	PIM	pim-1 oncogene	PIM1	2.15	0.0	Cytoplasm	kinase		5292	18712	24649
PIM2	DXCch3, PLM2, Protein serine/threonine kinase, RP23-443E19.2	pim-2 oncogene	NP_006866	1.338	3.0E-6	Other	kinase		11040	18715
PLAUR	CD87, Par, Plaur3, U-PAR, uPAR-2, UPAR-3, Urinary plasminogen activator receptor 2, URKR, UROKINASE R, Urokinase-type plasminogen activator receptor	plasminogen activator, urokinase receptor	NP_002650	2.17	9.0E-6	Plasma Membrane	transmembrane receptor		5329	18793	50692
PRL	AV290867, BOS 21850, Dlt, Prl1a1, PRLB, PRLSD1, Prol, RATPRLSD1, RNPROL, RP23-351I6.2, RP3-404K8.1	prolactin	PRL	0.132	0.025107	Extracellular Space	cytokine		5617	19109	24683
PSMB8	20s proteosome subunit, ALDD, Beta 5i, beta 5I IMMUNOPROTEASOME subunit, D6S216, D6S216E, DAAP-57C1.3, JMP, large multifunctional protease-7, LMP7, Lmp8, NKJO, proteasome subunit Y, PSMB5i, Rc1, RING10	proteasome (prosome, macropain) subunit, beta type, 8	PSMB8	2.289	1.0E-6	Cytoplasm	peptidase		5696	16913	24968
PSMB9	Beta 1i, beta 1I IMMUNOPROTEASOME subunit, DADB-223G19.3, large multifunctional protease 2, LMP2, proteasome subunit X, Psamb9, PSMB6i, RING12	proteasome (prosome, macropain) subunit, beta type, 9	PSMB9	3.172	0.001982	Cytoplasm	peptidase	carfilzomib	5698	16912	24967
PTAFR	PAF receptor, PAFR, RP23-470B20.1	platelet-activating factor receptor	PTAFR	1.426	7.0E-6	Plasma Membrane	G-protein coupled receptor	lexipafant	5724	19204	58949
PTPRC	B220, CD45, CD45R, GP180, L-CA, loc, LY5, Lyt-4, Ox1, RP11-553K8.4, RT7, T200	protein tyrosine phosphatase, receptor type, C	PTPRC	1.55	0.0	Plasma Membrane	phosphatase		5788	19264	24699
RAC2	AI323801, AI452260, EN-7, Gx, HSPC022, p21-Rac2, Ras-related c3 botulinum substrate 2	ras-related C3 botulinum toxin substrate 2 (rho family, small GTP binding protein Rac2)	RAC2	1.826	0.0	Cytoplasm	enzyme		5880	19354	366957
RELB	I-REL, shep	v-rel avian reticuloendotheliosis viral oncogene homolog B	RELB	1.503	0.0	Nucleus	transcription regulator		5971	19698	100360982
RSAD2	2510004L01Rik, Best5, cig33, cig5, CYTOMEGALOVIRUS INDUCIBLE GENE5, Vig1, Viperin	radical S-adenosyl methionine domain containing 2	RSAD2	1.799	0.0	Cytoplasm	enzyme		91543	58185	65190
SASH1		SASH1	SASH1	1.705	0.018322	Extracellular Space	other
SERPINB2	HsT1201, Monocyte Arg-serpin, ovalbumin, PAI, PAI-2, PAI2A, PLANH2	serpin peptidase inhibitor, clade B (ovalbumin), member 2	SERPINB2	1.324	0.00166	Extracellular Space	other		5055	18788	60325
STAT1	2010005J02Rik, AA408197, BOS 1917, CANDF7, DD6G4-4, ISGF-3, p91, STAT1 alpha, Stat1 beta, Stat1 p91, STAT91, TRANSCRIPTION FACTOR SIGNAL TRANSDUCER and ACTIVATOR	signal transducer and activator of transcription 1, 91kDa	STAT1	2.086	0.0	Nucleus	transcription regulator		6772	20846	25124
STAT4	SLEB11, STAT4 alpha	signal transducer and activator of transcription 4	STAT4	1.35	1.0E-6	Nucleus	transcription regulator		6775	20849	367264
TAP1	ABC17, ABCB2, APT1, Cim, D6S114E, DAAP-57C1.5, Ham-1, MTP1, PSF-1, RING4, TAP, TAP1*0102N, TAP1N, TRANSPORTER 1 (MDR/TAP), TRANSPORTER 1 ATP-binding CASSETTE SUBFAMILY B, Y3	transporter 1, ATP-binding cassette, sub-family B (MDR/TAP)	TAP1	3.337	2.0E-6	Cytoplasm	transporter		6890	21354	24811
TCEB1	2610043E24Rik, 2610301I15RIK, AA407206, AI987979, AW049146, EloC, Elongation Factor SIII p15 Subunit, SIII, SIII p15, Tcebf1	transcription elongation factor B (SIII), polypeptide 1 (15kDa, elongin C)	TCEB1	1.454	6.0E-6	Nucleus	transcription regulator		6921	67923	64525
TLR4	ARMD10, CD284, HTOLL, Ly87, Ran/M1, Rasl2-8, RP24-209H15.1, Tlrp4, TOLL, TOLL receptor	toll-like receptor 4	TLR4	2.034	4.0E-5	Plasma Membrane	transmembrane receptor	resatorvid	7099	21898	29260
