# Supplementary material for: Dermal wound transcriptomic responses to Infection with Pseudomonas aeruginosa versus Klebsiella pneumoniae in a rabbit ear wound model
Source: BMC Clin Pathol. 2014 May 2;14:20. doi: 10.1186/1472-6890-14-20 (PMC4101837; doi:10.1186/1472-6890-14-20)
Supplement: Additional file 4 — Regulatory network of P.a. -infected wounds on POD6. [file 1472-6890-14-20-S4.xls]

## Sheet: Supplemental Table 5 (list of P
Additional file 4: Regulatory network of P.a.-infected wounds on POD6.
Symbol	Entrez Gene Name	Log Ratio	p-value
IFIT1	interferon-induced protein with tetratricopeptide repeats 1	2.202	0.000264
IRF7	interferon regulatory factor 7	2.087	0.044098
GBP4	guanylate binding protein 4	1.926	0.02131
CXCL10	chemokine (C-X-C motif) ligand 10	1.839	0.000264
STAT1	signal transducer and activator of transcription 1, 91kDa	1.732	0.000264
IFIT3	interferon-induced protein with tetratricopeptide repeats 3	1.72	0.012136
DHX58	DEXH (Asp-Glu-X-His) box polypeptide 58	1.4	0.017631
HLA-DRB1	major histocompatibility complex, class II, DR beta 1	1.228	0.049871
DDX58	DEAD (Asp-Glu-Ala-Asp) box polypeptide 58	1.167	0.022208
PSMB10	proteasome (prosome, macropain) subunit, beta type, 10	1.14	0.004642
TNFSF10	tumor necrosis factor (ligand) superfamily, member 10	1.04	0.005788
WARS	tryptophanyl-tRNA synthetase	0.991	0.000356
IFIT1B	interferon-induced protein with tetratricopeptide repeats 1B	0.961	0.001223
ANG	angiogenin, ribonuclease, RNase A family, 5	0.845	0.000545
XAF1	XIAP associated factor 1	0.775	0.016896
UBA7	ubiquitin-like modifier activating enzyme 7	0.774	0.003436
IFIH1	interferon induced with helicase C domain 1	0.711	0.000356
USP18	ubiquitin specific peptidase 18	0.573	0.008461
TLR3	toll-like receptor 3	0.34	0.001556
DDX60	DEAD (Asp-Glu-Ala-Asp) box polypeptide 60	0.325	0.007748
PRF1	perforin 1 (pore forming protein)	0.193	0.006657
IL15	interleukin 15	0.169	0.008461
OAS2	2'-5'-oligoadenylate synthetase 2, 69/71kDa	0.137	0.008477
GZMB	granzyme B (granzyme 2, cytotoxic T-lymphocyte-associated serine esterase 1)	0.09	0.008461
MCM3	minichromosome maintenance complex component 3	-0.7	0.000133
