# Supplementary material for: Dermal wound transcriptomic responses to Infection with Pseudomonas aeruginosa versus Klebsiella pneumoniae in a rabbit ear wound model
Source: BMC Clin Pathol. 2014 May 2;14:20. doi: 10.1186/1472-6890-14-20 (PMC4101837; doi:10.1186/1472-6890-14-20)
Supplement: Additional file 5 — Transcripts elevated in P.a. - relative to K.p. -infected wounds on POD12. [file 1472-6890-14-20-S5.xls]

## Sheet: Sheet0
Additional file 5: Transcripts elevated in P.a.- relative to K.p.-infected wounds on POD12.
Symbol	Entrez Gene Name	Log Ratio	p-value
PLK5	polo-like kinase 5	3.38	0.0412
MIDN	midnolin	2.804	0.00187
IQSEC3	IQ motif and Sec7 domain 3	2.458	0.0458
PRR23A	proline rich 23A	1.927	0.0324
DEFB124	defensin, beta 124	1.876	0.0365
PLA2G16	phospholipase A2, group XVI	1.824	0.0163
PTN	pleiotrophin	1.72	0.00191
ECI1	enoyl-CoA delta isomerase 1	1.667	0.0297
VEGFB	vascular endothelial growth factor B	1.613	0.0265
PDPN	podoplanin	1.485	0.0351
PCDHA7	protocadherin alpha 7	1.453	0.0387
TBC1D10C	TBC1 domain family, member 10C	1.442	0.0366
SMYD3	SET and MYND domain containing 3	1.438	0
IGSF9	immunoglobulin superfamily, member 9	1.43	0.0422
DDN	dendrin	1.378	0.00502
FBLN2	fibulin 2	1.313	0.000197
SIGLEC10	sialic acid binding Ig-like lectin 10	1.306	0.0254
C10orf54	chromosome 10 open reading frame 54	1.102	0.0485
PGM3	phosphoglucomutase 3	1.04	0.0446
FKBPL	FK506 binding protein like	1.032	0.0437
BMF	Bcl2 modifying factor	0.988	0.0126
CDH15	cadherin 15, type 1, M-cadherin (myotubule)	0.982	0.0384
TEX33	testis expressed 33	0.966	0.0437
MGRN1	mahogunin ring finger 1, E3 ubiquitin protein ligase	0.948	0.0476
ANXA9	annexin A9	0.923	0.00502
TOMM20	translocase of outer mitochondrial membrane 20 homolog (yeast)	0.868	0.0265
PENK	proenkephalin	0.849	0.0145
CCL21	chemokine (C-C motif) ligand 21	0.834	0.0212
RGL4	ral guanine nucleotide dissociation stimulator-like 4	0.83	0.0243
TMEM256	transmembrane protein 256	0.828	0.0366
AKT2	v-akt murine thymoma viral oncogene homolog 2	0.824	0.0243
LEPRE1	leucine proline-enriched proteoglycan (leprecan) 1	0.821	0.0274
ITM2A	integral membrane protein 2A	0.797	0.0253
COLGALT2	collagen beta(1-O)galactosyltransferase 2	0.745	0.0109
CEP57	centrosomal protein 57kDa	0.737	0.0477
VPS51	vacuolar protein sorting 51 homolog (S. cerevisiae)	0.706	0.0407
LOXL1	lysyl oxidase-like 1	0.693	0.0046
C17orf107	chromosome 17 open reading frame 107	0.682	0.0366
ACSBG2	acyl-CoA synthetase bubblegum family member 2	0.678	0.0166
GPX8	glutathione peroxidase 8 (putative)	0.675	0.0125
PALMD	palmdelphin	0.674	0.0474
FTSJ1	FtsJ RNA methyltransferase homolog 1 (E. coli)	0.645	0.0483
SNAI3	snail homolog 3 (Drosophila)	0.644	0.043
HIVEP1	human immunodeficiency virus type I enhancer binding protein 1	0.641	0.0263
AMHR2	anti-Mullerian hormone receptor, type II	0.633	0.0216
PFDN5	prefoldin subunit 5	0.629	0.032
CXorf40A/CXorf40B	chromosome X open reading frame 40A	0.614	0.0476
MDK	midkine (neurite growth-promoting factor 2)	0.579	0.00258
MMP2	matrix metallopeptidase 2 (gelatinase A, 72kDa gelatinase, 72kDa type IV collagenase)	0.566	0.0243
DNASE1L3	deoxyribonuclease I-like 3	0.565	0.025
OLFML2B	olfactomedin-like 2B	0.56	0.0213
ABRACL	ABRA C-terminal like	0.548	0.0303
CDKN2AIPNL	CDKN2A interacting protein N-terminal like	0.528	0.0483
LRRC17	leucine rich repeat containing 17	0.526	0.0407
CA6	carbonic anhydrase VI	0.521	0.01
PAK4	p21 protein (Cdc42/Rac)-activated kinase 4	0.51	0.0146
ZNF618	zinc finger protein 618	0.51	0.025
APOE	apolipoprotein E	0.503	0.0359
CITED1	Cbp/p300-interacting transactivator, with Glu/Asp-rich carboxy-terminal domain, 1	0.496	8.3e-05
DBP	D site of albumin promoter (albumin D-box) binding protein	0.476	0.0139
FDCSP	follicular dendritic cell secreted protein	0.454	0.0476
PRMT2	protein arginine methyltransferase 2	0.454	0.0251
PLA2G3	phospholipase A2, group III	0.451	0.0046
C3orf14	chromosome 3 open reading frame 14	0.434	0.0297
POLI	polymerase (DNA directed) iota	0.424	0.0159
FAM149B1	family with sequence similarity 149, member B1	0.419	0.0192
RNF8	ring finger protein 8, E3 ubiquitin protein ligase	0.417	0.0359
GPR125	G protein-coupled receptor 125	0.414	0.0338
MPEG1	macrophage expressed 1	0.391	0.00743
SPON1	spondin 1, extracellular matrix protein	0.383	0.00163
GOLPH3L	golgi phosphoprotein 3-like	0.38	0.000149
EDNRB	endothelin receptor type B	0.369	0.0175
CABLES1	Cdk5 and Abl enzyme substrate 1	0.361	0.017
TAF4B	TAF4b RNA polymerase II, TATA box binding protein (TBP)-associated factor, 105kDa	0.345	0.0033
PHYH	phytanoyl-CoA 2-hydroxylase	0.342	0.00388
SLC16A9	solute carrier family 16, member 9 (monocarboxylic acid transporter 9)	0.321	0.0232
THBS4	thrombospondin 4	0.321	0.0332
BAG6	BCL2-associated athanogene 6	0.318	0.01
FAM115A	family with sequence similarity 115, member A	0.306	0.0366
CR2	complement component (3d/Epstein Barr virus) receptor 2	0.304	0.0476
BRMS1L	breast cancer metastasis-suppressor 1-like	0.298	0.0192
VTN	vitronectin	0.295	0.00191
LRRC37A3 (includes others)	leucine rich repeat containing 37, member A3	0.276	0.0387
MST4	serine/threonine protein kinase MST4	0.276	0.0274
PEBP4	phosphatidylethanolamine-binding protein 4	0.257	0.0369
OR2T27	olfactory receptor, family 2, subfamily T, member 27	0.25	0.0265
CPE	carboxypeptidase E	0.249	0.000965
DUSP28	dual specificity phosphatase 28	0.249	0.0216
CDH23	cadherin-related 23	0.244	0.013
DPF3	D4, zinc and double PHD fingers, family 3	0.242	0.0298
EMC4	ER membrane protein complex subunit 4	0.242	0.0195
OR10A5	olfactory receptor, family 10, subfamily A, member 5	0.24	0.000457
WISP1	WNT1 inducible signaling pathway protein 1	0.24	0.0407
TTLL8	tubulin tyrosine ligase-like family, member 8	0.236	0.043
GPR111	G protein-coupled receptor 111	0.231	0.0259
GPR124	G protein-coupled receptor 124	0.223	0.0446
TRNAU1AP	tRNA selenocysteine 1 associated protein 1	0.22	0.01
ZNF350	zinc finger protein 350	0.216	0.0146
SALL4	sal-like 4 (Drosophila)	0.204	0.0477
MLPH	melanophilin	0.203	0.0417
B3GALT2	UDP-Gal:betaGlcNAc beta 1,3-galactosyltransferase, polypeptide 2	0.2	0.0366
ANGPTL2	angiopoietin-like 2	0.198	0.0146
TBC1D27	TBC1 domain family, member 27	0.195	0.0297
COL25A1	collagen, type XXV, alpha 1	0.193	0.01
PXDNL	peroxidasin homolog (Drosophila)-like	0.184	0.0348
PRSS1	protease, serine, 1 (trypsin 1)	0.183	0.00834
SNTG1	syntrophin, gamma 1	0.178	0.0446
OSGEPL1	O-sialoglycoprotein endopeptidase-like 1	0.171	0.0284
BCAS4	breast carcinoma amplified sequence 4	0.162	0.01
DKK2	dickkopf 2 homolog (Xenopus laevis)	0.153	0.00119
SRD5A2	steroid-5-alpha-reductase, alpha polypeptide 2 (3-oxo-5 alpha-steroid delta 4-dehydrogenase alpha 2)	0.126	0.0146
MAST4	microtubule associated serine/threonine kinase family member 4	0.11	0.0243
FAM78A	family with sequence similarity 78, member A	0.098	0.01
ITIH1	inter-alpha-trypsin inhibitor heavy chain 1	0.094	0.0437
AXDND1	axonemal dynein light chain domain containing 1	0.088	0.0259
KIAA1147	KIAA1147	0.079	0.0422
NRXN1	neurexin 1	0.079	0.00864
PMCH	pro-melanin-concentrating hormone	0.071	0.0202
