# Supplementary material for: Dermal wound transcriptomic responses to Infection with Pseudomonas aeruginosa versus Klebsiella pneumoniae in a rabbit ear wound model
Source: BMC Clin Pathol. 2014 May 2;14:20. doi: 10.1186/1472-6890-14-20 (PMC4101837; doi:10.1186/1472-6890-14-20)
Supplement: Additional file 6 — 86 transcripts elevated in K.p. - relative to P.a. -infected wounds on POD12. [file 1472-6890-14-20-S6.xls]

## Sheet: Sheet0
Additional file 6: 86 transcripts elevated in K.p.- relative to P.a.-infected wounds on POD12.
Symbol	Entrez Gene Name	Log Ratio	p-value
THEM5	thioesterase superfamily member 5	1.164	0.0126
EVPL	envoplakin	1.092	0.0188
ZRANB2	zinc finger, RAN-binding domain containing 2	1.03	0.0219
ZNF18	zinc finger protein 18	0.839	0.00404
SLC7A7	solute carrier family 7 (amino acid transporter light chain, y+L system), member 7	0.782	0.0274
CSDE1	cold shock domain containing E1, RNA-binding	0.715	0.00789
MGST2	microsomal glutathione S-transferase 2	0.714	0
SLC9A3R1	solute carrier family 9, subfamily A (NHE3, cation proton antiporter 3), member 3 regulator 1	0.696	0.00986
DBI	diazepam binding inhibitor (GABA receptor modulator, acyl-CoA binding protein)	0.677	0.0254
RAB1A	RAB1A, member RAS oncogene family	0.669	0.00235
CSNK2B	casein kinase 2, beta polypeptide	0.631	0.0297
ARPP19	cAMP-regulated phosphoprotein, 19kDa	0.619	0.0171
PLK3	polo-like kinase 3	0.616	0.0477
NOX5	NADPH oxidase, EF-hand calcium binding domain 5	0.602	0.000457
TMEM107	transmembrane protein 107	0.581	0.0192
IFNLR1	interferon, lambda receptor 1	0.551	5e-06
APOPT1	apoptogenic 1, mitochondrial	0.535	0.0166
CHP2	calcineurin-like EF-hand protein 2	0.535	0.0163
NOA1	nitric oxide associated 1	0.532	0.00982
STOX2	storkhead box 2	0.523	0.00144
DSC2	desmocollin 2	0.514	0.0339
HSD17B12	hydroxysteroid (17-beta) dehydrogenase 12	0.501	0.0366
CES2	carboxylesterase 2	0.498	0.00238
MPZL3	myelin protein zero-like 3	0.497	0.0476
RAD17	RAD17 homolog (S. pombe)	0.497	0.0146
PSMD13	proteasome (prosome, macropain) 26S subunit, non-ATPase, 13	0.491	0.0125
MARCH8	membrane-associated ring finger (C3HC4) 8, E3 ubiquitin protein ligase	0.484	0.000149
THBD	thrombomodulin	0.48	0.00446
DERL1	derlin 1	0.477	0.0124
GLYAT	glycine-N-acyltransferase	0.477	0.043
HUWE1	HECT, UBA and WWE domain containing 1, E3 ubiquitin protein ligase	0.449	0.043
SPATA20	spermatogenesis associated 20	0.446	0.0452
UBTD2	ubiquitin domain containing 2	0.444	0.0192
MKRN1	makorin ring finger protein 1	0.443	0.046
FMO1	flavin containing monooxygenase 1	0.44	0.0348
RALGAPA2	Ral GTPase activating protein, alpha subunit 2 (catalytic)	0.439	0.00348
GTPBP8	GTP-binding protein 8 (putative)	0.434	0.0151
NEU2	sialidase 2 (cytosolic sialidase)	0.434	0.01
BRAF	v-raf murine sarcoma viral oncogene homolog B1	0.426	0.0327
FAH	fumarylacetoacetate hydrolase (fumarylacetoacetase)	0.421	0.0335
EIF2B2	eukaryotic translation initiation factor 2B, subunit 2 beta, 39kDa	0.418	0.0251
MID2	midline 2	0.409	0.0366
PEX3	peroxisomal biogenesis factor 3	0.39	0.046
DNAJC24	DnaJ (Hsp40) homolog, subfamily C, member 24	0.385	0.0198
TRIM45	tripartite motif containing 45	0.383	0.0305
ZMYND19	zinc finger, MYND-type containing 19	0.382	0.0288
RGP1	RGP1 retrograde golgi transport homolog (S. cerevisiae)	0.369	0.000654
ZNF470	zinc finger protein 470	0.364	0.00722
ZBTB8OS	zinc finger and BTB domain containing 8 opposite strand	0.361	0.0235
METTL6	methyltransferase like 6	0.357	0.0351
SLC22A23	solute carrier family 22, member 23	0.322	0.0242
SRPK1	SRSF protein kinase 1	0.307	0.0216
LDLR	low density lipoprotein receptor	0.306	0.0477
TNPO1	transportin 1	0.302	0.0318
IL20RA	interleukin 20 receptor, alpha	0.299	0.0448
DYNLRB1	dynein, light chain, roadblock-type 1	0.296	0.0476
CPEB4	cytoplasmic polyadenylation element binding protein 4	0.293	0.0476
MGAT5	mannosyl (alpha-1,6-)-glycoprotein beta-1,6-N-acetyl-glucosaminyltransferase	0.29	0.0348
FUK	fucokinase	0.286	0.0192
EGFL8	EGF-like-domain, multiple 8	0.28	0.0145
TIPRL	TIP41, TOR signaling pathway regulator-like (S. cerevisiae)	0.279	0.0483
PRMT10	protein arginine methyltransferase 10 (putative)	0.256	0.0415
VRK2	vaccinia related kinase 2	0.256	0.0235
STRN	striatin, calmodulin binding protein	0.246	0.00121
AP4S1	adaptor-related protein complex 4, sigma 1 subunit	0.245	0.0476
NIF3L1	NIF3 NGG1 interacting factor 3-like 1 (S. cerevisiae)	0.242	0.0452
SCAMP1	secretory carrier membrane protein 1	0.235	0.0175
ABCC1	ATP-binding cassette, sub-family C (CFTR/MRP), member 1	0.231	0.0166
CD207	CD207 molecule, langerin	0.227	0.00226
PTBP3	polypyrimidine tract binding protein 3	0.213	0.00712
STON2	stonin 2	0.21	0.0326
RDH11	retinol dehydrogenase 11 (all-trans/9-cis/11-cis)	0.205	0.043
SORBS1	sorbin and SH3 domain containing 1	0.196	0.0318
CD82	CD82 molecule	0.174	0.0366
COQ6	coenzyme Q6 homolog, monooxygenase (S. cerevisiae)	0.174	0.0477
ATIC	5-aminoimidazole-4-carboxamide ribonucleotide formyltransferase/IMP cyclohydrolase	0.155	0.0476
DMBT1	deleted in malignant brain tumors 1	0.141	0.00163
PARG	poly (ADP-ribose) glycohydrolase	0.138	0.0384
CRIM1	cysteine rich transmembrane BMP regulator 1 (chordin-like)	0.127	0.0216
RGS7BP	regulator of G-protein signaling 7 binding protein	0.126	0.0333
GRB14	growth factor receptor-bound protein 14	0.117	0.0243
LARP1B	La ribonucleoprotein domain family, member 1B	0.112	0.0303
SLC17A5	solute carrier family 17 (anion/sugar transporter), member 5	0.109	0.0348
NCKAP5	NCK-associated protein 5	0.108	0.0476
PRKCA	protein kinase C, alpha	0.095	0.0342
LOC100287163/ZNF717	zinc finger protein 717	0.088	0.0213
